# Supplementary material for: Major Cellular and Physiological Impacts of Ocean Acidification on a Reef Building Coral
Source: PLoS One. 2012 Apr 11;7(4):e34659. doi: 10.1371/journal.pone.0034659 (PMC3324498; doi:10.1371/journal.pone.0034659)
Supplement: Table S1 — Annotated list of differentially expressed transcripts for Acropora millepora between CO2 at day 1 and day 28 (from Additional file 1), as determined by empirical Bayes moderated statistics. Transcripts are assembled into 6 different clusters according to K-means clustering and based on their temporal gene expression patterns. Annotations represent blastx, results with an E-score cutoff 10−6. (XLS) [file pone.0034659.s002.xls]

## Sheet: Table S1
Table S1 Annotated list of differentially expressed transcripts for Acropora millepora between CO2 treatments at day 1 and day 28 (from Additional file 1), as determined by empirical Bayes moderated statistics.
Transcripts are assembled into 6 different clusters according to K-means clustering and based on their temporal gene expression patterns. Annotations represent blastx, results with an E-score cutoff 10-6.
	Clone ID	GO Match	GO Description	Annotation
Cluster I
	A042-F9			NA
	D015-D6			NA
	A016-E6	Q802G9	cell redox homeostasis, selenium binding	Selenoprotein W, 1;Selenoprotein W1
	A014-G2			NA
	A037-E2			NA
	A049-E10			NA
	A016-D3			NA
	A050-F7			NA
	A022-B1	A7SL35	histidine catabolic process, dopamine beta-monooxygenase activity	Predicted protein
	GS01CC08			NA
	D042-B3			NA
	B018-C7			NA
	C011-E3			NA
	D053-F4			NA
	A015-H4			NA
	C013-B1			NA
	A013-F9			NA
	A019-H5	A7SI73	membrane, 2 iron, 2 sulfur cluster binding, oxidoreductase activity, acting on diphenols and related substances as donors, ubiquinol-cytochrome-c reductase activity, oxidation-reduction process, mitochondrion, oxidoreductase activity, transport, iron-sul	Ubiquinol-cytochrome c reductase iron-sulfur subunit
	A015-F5	A7SL35	histidine catabolic process, dopamine beta-monooxygenase activity	Predicted protein
	A032-G5			NA
	A003-E1	A7SL35	histidine catabolic process, dopamine beta-monooxygenase activity	Predicted protein
	A046-H2			NA
	GS01MD01	A7RUT6	microtubule, ATP binding, motor activity, nucleotide binding, microtubule-based movement, microtubule motor activity	Kinesin-like protein protein 6
	GS01YF05			NA
	C002-G10	B7T141	binding	Tyrosine kinase receptor
	A014-C6			NA
	D005-B2	Q7QC84	mitochondria, malonic semialdehyde oxidative decarboxylase activity, 2-methyl-3-oxopropanoate:NAD+ 3-oxidoreductase (CoA-propanoylating)	Probable methylmalonate-semialdehyde dehydrogenase [acylating], mitochondrial;MMSDH
	A021-D2			NA
	D004-B3			NA
	A034-B3			NA
	D017-H7			NA
	D004-B3			NA
	C016-D11			NA
	A034-F3			NA
	GS01IA07	A7RL31	membrane	Trefoil factor
	A048-B9			NA
	A048-D1	C3Z395	microtubule, nucleotide binding, microtubule-based process, microtubule-based movement, GTPase activity, protein polymerization, protein complex, GTP binding, structural molecule activity	Similar to tubulin, alpha 1 (Tubulin alpha 6)
	A031-A7	B7ZV06	protein transport	Bc2 protein
	A047-B7			NA
	A008-B11			NA
	GS01FF07	Q9D4V3		Coiled-coil domain-containing protein 83
	D046-H3	Q6V0K7	nucleus, nuclear envelope, protein binding	Oncoprotein-induced transcript 3 protein
	GS01JB11	A7RL31	membrane	Trefoil factor
	GS01NE03	A7RL31	membrane	Trefoil factor
	GS01JC11	A7RL31	membrane	Trefoil factor
	D005-E3	C3ZF34	membrane, ATP binding, nucleotide binding, nucleoside-triphosphatase activity, integral to membrane, chloride channel activity, ATPase activity, transport, transmembrane transport, ATPase activity, coupled to transmembrane movement of substances, ion tra	Novel ABC transporter similar to human multidrug-resistance proteins (MRP)
	A016-B8	A7SL35	histidine catabolic process, dopamine beta-monooxygenase activity	Predicted protein
	A034-D8			NA
	C012-F12	A7RL31	membrane	Trefoil factor
	A027-C12			NA
	GS01JB12	A7RL31	membrane	Trefoil factor
	A013-D12	A7S4V9	peptidase activity, hydrolase activity, cysteine-type peptidase activity, protein binding, intracellular, apoptosis, proteolysis, cysteine-type endopeptidase activity, regulation of apoptosis	Caspase 3
	C012-A1	B3VMK3	hydrolase activity, triglyceride lipase activity, catalytic activity, lipid metabolic process	Triglyceride lipase
	A034-C5			NA
	A005-C9			NA
	B017-E5	A7SM27	protein binding, zinc ion binding, signal transduction, metal ion binding, regulation of apoptosis	TNF-receptor-associated factor 3
	GS01YE05	A7RL31	membrane	Trefoil factor
	A030-E8	A7RLE8	membrane, integral to membrane	Predicted protein
	GS01PG04			NA
	D052-A8			NA
	A018-A1			NA
	B043-C1	A7RH32	DNA binding, nucleus,	Predicted protein
	A014-E1	A7RFW8	ATP binding, DNA replication, oxidation-reduction process, ribonucleoside-diphosphate reductase activity, protein binding, oxidoreductase activity, ribonucleoside-diphosphate reductase complex	Ribonucleoside-diphosphate reductase
	A015-F9	A7SFR1	membrane, integral to membrane, sodium ion transport, transport, sodium channel activity, ion transport, ion channel activity	Predicted protein
	A015-H1	A7SBZ8	ribosome, structural constituent of ribosome, large ribosomal subunit, intracellular, translation	L13a
	GS01RE01			NA
	D045-B6	A7RMA6	small GTPase mediated signal transduction, nucleotide binding, protein transport, GTP binding	Predicted protein
	D010-A10			NA
	GS01RC06	D2I0F2	ATP binding, nucleobase, nucleoside, nucleotide kinase activity, nucleobase, nucleoside, nucleotide and nucleic acid metabolic process	KPL2
	A039-G3			NA
	A031-C4	A7RQP1	ATP binding, protein kinase activity, nucleotide binding, protein phosphorylation, protein serine/threonine kinase activity	predicted protein
	C018-C12			NA
	A042-E10			NA
	D005-B2	Q2F6F8	oxidation-reduction process, oxidoreductase activity, valine metabolic process, metabolic process, methylmalonate-semialdehyde dehydrogenase (acylating) activity	Methylmalonate semialdehyde dehydrogenase-like protein
	A036-B3			NA
	C006-B11	A0EJ86	iron ion binding, oxidation-reduction process, catalase activity, oxidoreductase activity, heme binding, response to oxidative stress, metal ion binding, peroxidase activity, hydrogen peroxide catabolic process	Catalase
	A018-A2	A7RG57	membrane, sodium-dependent phosphate transmembrane transporter activity, phosphate transport	Type IIb sodium phosphate cotransporter
	C004-H8	Q802G9	cell redox homeostasis, selenium binding	Selenoprotein W, 1;Selenoprotein W1
	C002-D6	Q802G9	cell redox homeostasis, selenium binding	Selenoprotein W, 1;Selenoprotein W1
	D030-H11			NA
	A003-B9			NA
	A013-D10			NA
Cluster II
	B035-B2	A7S0I1	metal ion binding	Adducin 2
	GS01SH02			NA
	A040-F2	Q1HPQ0	cytoplasm, cytoskeleton, actin binding	Tropomyosin-2
	A009-A6	A0EJ86	heme binding, iron ion binding, oxidation-reduction process, response to oxidative stress, metal ion binding, catalase activity, peroxidase activity, hydrogen peroxide catabolic process, oxidoreductase activity	Catalase
	B020-E6	C8KI31	G-protein coupled receptor protein signaling pathway, signal transduction, receptor activity, melatonin receptor activity, G-protein coupled receptor activity, integral to membrane, signal transducer activity	Melatonin receptor 1b
	GS01AB07			NA
	A046-A11	A4FVM5	ATP metabolic process, ATP binding, plasma membrane ATP synthesis coupled proton transport, ATP biosynthetic process, nucleotide binding, nucleoside-triphosphatase activity, proton transport, proton-transporting ATPase activity, rotational mechanism	ATP synthase subunit beta
	GS01SF05	A7RRU8	membrane, regulation of transcription, DNA-dependent, two-component signal transduction system (phosphorelay), integral to membrane, signal transducer activity, transport, transmembrane transport, potassium ion transport, voltage-gated potassium channel	Predicted protein
	GS01GD01			NA
	B012-B3	Q95UP2	ATP binding, cytoplasm, protein binding, nucleotide binding, cytoskeleton	Actin I
	G028-D07	C1BJ63	transferase activity	Microsomal glutathione S-transferase 3
	B016-B7	Q8CIV2	integral to membrane	Membralin
	B024-A3			NA
	B029-C4	A7S3V4	mitochondrion, translation	Mitochondrial ribosome recycling factor
	A009-C12	Q0H8V6	response to stress, response to heat	Small heat shock protein
	A050-E8			NA
	B035-A4	Q1PHR2	membrane, peptidase activity, hydrolase activity, plasma membrane, cell-cell signaling, cell communication, intein-mediated protein splicing, proteolysis, multicellular organismal development	Hedgehog
	B031-C8	A7S2J3	ATP binding, phosphotransferase activity, alcohol group as acceptor, inositol or phosphatidylinositol kinase activity, phosphatidylinositol phosphorylation, nucleotide binding, signal transduction, kinase activity, binding, phosphatidylinositol-4,5-bisph	Predicted protein
	A049-H8	Q7ZUM0	protein domain specific binding, monooxygenase activity	Tyrosine 3-monooxygenase/tryptophan 5-monooxygenase activation protein, theta polypeptide;Tyrosine 3-monooxygenase/tryptophan 5-monooxygenase activation protein, theta polypeptide a
	B020-H4			NA
	GS01RE08			NA
	B044-B5	A1YQY2	heat shock protein binding, response to stress	HSP40-like heat shock protein
	D041-H9	Q6NVT1	nucleotide binding, mRNA processing, nucleic acid binding	RNA binding motif protein 25
	B029-D9	A7SQE4	Rab GTPase activator activity, intracellular, regulation of Rab GTPase activity	Predicted protein
	A009-D9	Q5I0I9	mitochondrial inner membrane	Coenzyme Q-binding protein COQ10 homolog B
	D053-F1	C3YT01	protein binding, zinc ion binding, intracellular, metal ion binding	Transcriptional intermediary factor 1 alpha
	A020-B9	A7XDP6	DNA binding, regulation of transcription, DNA-dependent, sequence-specific DNA binding, sequence-specific DNA binding transcription factor activity, nucleus	Ets domain transcription factor
	B015-F10	A7SCN2	protein binding	Predicted protein
	A046-A2	A7RJV7	membrane, protein glycosylation, galactosyltransferase activity, integral to membrane, transferase activity, transferring glycosyl groups, Golgi apparatus, transferase activity	Predicted protein
	B013-A10	A7S7Q0	binding	Predicted protein
	C008-C6	A7SF13	glycolysis, lyase activity, metabolic process, fructose-bisphosphate aldolase activity, catalytic activity	Fructose-bisphosphate aldolase
	C016-E6	A7RLF0	DNA binding, regulation of transcription, DNA-dependent, transcription regulator activity, signal transducer activity, sequence-specific DNA binding transcription factor activity, nucleus, signal transduction,,	BHLH-PAS transcription factor
	A009-G6	A7S978	membrane, symporter activity, integral to plasma membrane, integral to membrane, neurotransmitter, transport, neurotransmitter transport	High-affinity dopamine transporter
	C004-A10			NA
	D025-E10	Q6JXK9	lipid transport, lipid transporter activity	Vitellogenin
	D051-G6	B4L7D0	ATP metabolic process, ATP binding, plasma membrane ATP synthesis coupled proton transport, ATP biosynthetic process, nucleotide binding, nucleoside-triphosphatase activity, proton transport, proton-transporting ATPase activity, rotational mechanism, hyd	ATP synthase beta chain, mitochondrial
	D022-H6	Q8K4L2	actin filament binding, cytoplasm, plasma membrane, nucleus, costamere, actin binding, skeletal muscle tissue development	Archvillin
	D016-H2	Q05B30		WD repeat-containing protein 91
	GS01LB06	A7SNP7	flavin adenine dinucleotide binding, oxidation-reduction process, oxidoreductase activity, oxidoreductase activity, acting on the CH-CH group of donors, metabolic process, acyl-CoA dehydrogenase activity	Acyl-Coenzyme A dehydrogenase
	D044-B10			NA
	GS01TD02	P87344	motor activity, myosin complex, myosin filament	Myosin heavy chain
	B034-G2	B0C6Q9	mitochondrial outer membrane, protein targeting to mitochondrion, transferase activity	Glutathione S-transferase, putative
	B030-G6	Q27W08	regulation of transcription, DNA-dependent, transforming growth factor beta receptor signaling pathway, protein binding, transcription factor complex, sequence-specific DNA binding transcription factor activity, nucleus, intracellular,,	Smad1/5
	A049-G6	A5LGG8	endoplasmic reticulum, protein folding, unfolded protein binding, calcium ion binding	Calnexin
	D040-C10	Q5TGI0		Uncharacterized protein C6orf168
	B021-B3	Q17DD1	nucleic acid binding, ribonucleoprotein complex	Small nuclear ribonucleoprotein sm d1
	A012-D7	Q64LC9	nucleolus, nucleotide binding, RNA binding, zinc ion binding, mRNA processing, RNA splicing	RNA-binding protein 4B
	D033-D7	C3ZEB1	oxidation-reduction process, copper ion binding, oxidoreductase activity, metal ion binding	Hephaestin
	A042-D11			NA
	A012-F3	Q2QD06	cytosol, muscle thin filament tropomyosin, stress fiber, actin binding, cellular component movement, muscle filamet sliding, regulation of muscle contraction	Tropomyosin 3
	C018-H3	Q6PTQ0	ATP metabolic process, ATP binding, plasma membrane ATP synthesis coupled proton transport, ATP biosynthetic process, nucleotide binding, nucleoside-triphosphatase activity, proton transport, proton-transporting ATPase activity, rotational mechanism, hyd	ATP synthase beta chain, mitochondrial
	B011-D11			NA
	B023-B11	Q5T081	nuclear membrane, nucleolus, nucleus	CHC1 protein;Regulator of chromosome condensation 1
	B035-B9	Q1LXZ6	nucleotide binding, GTP binding	Novel protein
	A044-F1			NA
	A044-C3	Q4JG03	ligase activity, acid-amino acid ligase activity, intracellular, binding, protein modification process	Mcl-1 ubiquitin ligase
	B035-C11	P51397	apoptosis, activation of caspase activity, induction of apoptosis by extracellular signals, negative regulation of autophagy, negative regulation of NF-kappaB transcription factor activity, cellular response to amino acid starvation, negative regulation of transcription, DNA-dependent, death domain binding	Death-associated protein 1, DAP 1
	GS01SG11	A7SF13	glycolysis, lyase activity, metabolic process, fructose-bisphosphate aldolase activity, catalytic activity	Fructose-bisphosphate aldolase
	B015-C11			NA
	B039-E3			NA
	A048-E11	A2A724	membrane, calcium ion binding, mannosyl-oligosaccharide 1,2-alpha-mannosidase activity	Mannosidase, alpha, class 1A, member 2
	D018-H3	Q505D1	nucleoplasm	Serine/threonine-protein phosphatase 6 regulatory ankyrin repeat subunit A
	B016-B3	Q99MU5	extracellular region, cell differentiation, multicellular organismal development, spermatogenesis	Spermatogenesis-associated protein 6
	A003-H11	Q9GS29	membrane, peptide metabolic process, oxidation-reduction process, copper ion binding, peptidylglycine monooxygenase activity, catalytic activity, cellular process, monooxygenase activity	Peptidylglycine alpha-hydroxylating monooxygenase
	D036-B7	B9ZSJ2	heat shock protein binding	RESA-like protein with DnaJ domain, putative
	B036-F3	Q5RDB4	integral to membrane	Transmembrane protein 194A
	D003-B7	C3YBT8	peptidase activity, hydrolase activity, aspartic-type endopeptidase activity, proteolysis	Putative uncharacterized protein
	D028-H3	B7Z6F8	Golgi vesicle transport, clathrin coat assembly, clathrin binding, clathrin-coated vesicle	Uncharacterized protein;cDNA FLJ61629, highly similar to Clathrin interactor 1
	GS01PD03	Q8AVY9	DNA binding, regulation of transcription, DNA-dependent, nucleic acid binding	Ybx1 protein
	D038-E3			NA
	B030-E7	A7S475	DNA binding, regulation of transcription, DNA-dependent, nucleic acid binding	Predicted protein
	B014-E11			NA
	A013-A11			NA
	B042-E7	Q90Z70	retinal ganglion cell axon guidance, brain development, protein binding, axon guidance, axonal fasciculation, metanephros development, identical protein binding, negative regulation of synaptogenesis, positive regulation of axonogenesis, cell surface, ho	Robo2;Roundabout2
	GS01HA07			NA
	B012-E7	A7S877	nucleotide binding, nucleic acid binding	Predicted protein
	B044-G7	Q5ZML9	histone methyltransferase activity (H3-K36 specific), nucleus, transcription coactivator activity, peptidyl-lysine dimethylation, peptidyl-lysine monomethylation, peptidyl-lysine trimethylation, positive regulation of transcription, DNA-dependent, transcription, DNA-dependent	Histone-lysine N-methyltransferase setd3
	B033-B8	B0S784	receptor activity	Novel protein similar to vertebrate receptor accessory protein family (Zgc:101744)
	B017-B12	Q5VWP2		Protein FAM46C
	A036-D8	A0EJ86	iron ion binding, oxidation-reduction process, catalase activity, oxidoreductase activity, heme binding, response to oxidative stress, metal ion binding, peroxidase activity, hydrogen peroxide catabolic process	Catalase
	D019-H4	C3ZPH4	ATP binding, cytoplasm, cellular protein metabolic process, protein binding, nucleotide binding, protein folding, unfolded protein binding	Potential cytosolic chaperonin CCT ring complex subunit Cct3
	D027-H8	C0H9C3	translation elongation factor activity, translational elongation, cytoplasm, nucleotide binding, GTPase activity, GTP binding	Elongation factor 1-alpha
	B039-B12	Q5TGI0		Uncharacterized protein C6orf168
	A016-G12	A7SEN4	magnesium ion binding, RNA binding, ATP binding, cytoplasm, phenylalanine-tRNA ligase activity, nucleotide binding, phenylalanyl-tRNA aminoacylation, translation	Predicted protein
	GS01IE08	A7SPV7	kinase activity, catalytic activity, transferase activity, transferase activity, transferring phosphorus-containing groups	Arginine kinase
	A031-A4			NA
	B043-A4	A7RHA6	nucleotide binding, signal transducer activity, G-protein coupled receptor protein signaling pathway, signal transduction, guanyl nucleotide binding, GTP binding	G-protein a-subunit s class
	A044-E4	D1LXA1	nucleotide binding, intracellular, GTPase activity, GTP binding	Nucleostemin-like protein
	D047-C12	B5JQ02	flavin adenine dinucleotide binding, oxidoreductase activity, catalytic activity	FAD binding domain protein
	B031-E4	A7T5N0	acyltransferase activity	Carnitine palmitoyltransferase I
	D031-E8	A7RMT6	phosphatase activity, MAP kinase tyrosine/serine/threonine phosphatase activity, hydrolase activity, protein dephosphorylation, dephosphorylation, protein tyrosine phosphatase activity, protein tyrosine/serine/threonine phosphatase activity	Predicted protein
	D022-D8	O76784	ATP binding, cytoplasm, protein binding, nucleotide binding, cytoskeleton	Cytoplasmic actin
	B013-E5	A7SV89	serine-type endopeptidase activity, proteolysis	Predicted protein
	A009-G5	A2VDD2		Tctex1 domain-containing protein 1-B
	GS01YC01	Q8ITA9	ribosome, structural constituent of ribosome, intracellular, translation	Ribosomal protein S7
	B042-G12	A7S7W1	protein binding	Predicted protein
	D032-G4	A7SNH7	carbohydrate biosynthetic process, cytoplasm, hydrolase activity, carbohydrate metabolic process, fructose 1,6-bisphosphate 1-phosphatase activity, phosphoric ester hydrolase activity	Predicted protein
	A007-A12	B3RX60	pyridoxine biosynthetic process, pyridoxal kinase activity	Putative uncharacterized protein
	D024-E4	Q7SZA2	DNA binding, nucleosome, nucleus, nucleosome assembly, chromosome	LOC398634 protein
	B035-A9	Q5TGI0		Uncharacterized protein C6orf168
	B035-C5	Q6WLC1	protein domain specific binding	14-3-3 protein
	A044-C5	A7S0F5	sugar binding	Membrane spanning 4 domains subfamily A member 8B.
	D035-G9	A7SMT0	small GTPase mediated signal transduction, nucleotide binding, protein transport, GTP binding	RAB21, member RAS oncogene family
	A001-C9			NA
	B015-E5	B3RIR2	cytoplasm, phosphoenolpyruvate carboxykinase activity, gluconeogenesis, phosphoenolpyruvate carboxykinase (GTP) activity, GTP binding, purine nucleotide binding	Putative uncharacterized protein
	C017-D1	Q7SZA2	DNA binding, nucleosome, nucleus, nucleosome assembly, chromosome	LOC398634 protein
	D042-D9	D1ZZ88	protein transport, Rab GDP-dissociation inhibitor activity, regulation of GTPase activity	Putative uncharacterized protein GLEAN_07497
	B040-H5	A1A4K4	cortical actin cytoskeleton organization, cytoplasm, protein kinase binding, cortical actin cytoskeleton, protein binding, cytoskeleton, maintenance of apical/basal cell polarity, protein complex assembly	Lethal giant larvae homolog 1 (Drosophila); Lgl
	GS01TD01	Q7QJ71	nucleic acid binding	AGAP007325-PA
	GS01PB05			NA
	A027-D1			NA
	A011-D9			NA
	A032-F5			NA
	C013-G1	C3YQF2	calcium ion binding	EFHC1
	C017-A5	Q1EPR7	membrane, small GTPase mediated signal transduction, nucleotide binding, intracellular, GTP binding	Guanine nucleotide-binding protein Rho
	B022-A9			NA
	B014-C1			NA
	D005-E5	Q7RTR2	cytoplasm, ATP binding, nucleotide binding, T cell activation, I-kappaB kinase/NF-kappaB cascade, negative regulation of NF-kappaB transcription factor activity	Protein NLRC3
	D020-A1	Q0IIR4	microtubule, nucleotide binding, microtubule-based process, microtubule-based movement, GTPase activity, protein polymerization, protein complex, GTP binding, structural molecule activity	Tubulin, beta 2C
	D003-E9			NA
	B039-G11			NA
	A005-F2			NA
	D037-B1	Q7ZV58	nucleotide binding, nucleic acid binding	RNA binding motif protein 25
	D045-D9	O76784	ATP binding, cytoplasm, protein binding, nucleotide binding, cytoskeleton	Cytoplasmic actin
	B015-F2	B3RIR2	cytoplasm, phosphoenolpyruvate carboxykinase activity, gluconeogenesis, phosphoenolpyruvate carboxykinase (GTP) activity, GTP binding, purine nucleotide binding	Putative uncharacterized protein
	D039-A6	C3Y8J6	transport, intracellular	Putative uncharacterized protein
	B029-G5	Q2TBH5		UBX domain-containing protein 8
	D027-C2			NA
	GS01FA07	Q9BWJ5	nucleoplasm, reactome, U12-type spliceosomal complex, nuclear mRNA splicing, via sliceome	Splicing factor 3B subunit 5
	GS01UD10			NA
	D029-H1	A8HUA7	nucleotide binding, flagellum	Flagellar associated protein
	A049-H7			NA
Cluster III	A031-D1	A7SEP5	magnesium ion binding, ATP binding, cytoplasm, nucleotide binding, methionine adenosyltransferase activity, one-carbon metabolic process, metal ion binding, transferase activity	S-adenosylmethionine synthase
	A012-D6	Q7Q3F6	tricarboxylic acid cycle, aconitate hydratase activity, 4 iron, 4 sulfur cluster binding, metabolic process	AGAP007852-PA
	GS01PH08			NA
	A004-C8	A7SE59	protein binding, nucleotide binding, septin complex, GTP binding, cell cycle	Predicted protein
	D022-H5	Q9BZE1	mitochondrion, mitochondrial ribosome, ribosome, ribonucleoprotein complex, translation, structural constituent of ribosome	39S ribosomal protein L37, mitochondrial
	A009-D6	Q4QEL9	microtubule, ATP binding, motor activity, nucleotide binding, microtubule-based movement, microtubule motor activity	Putative kinesin
	B036-H5	A7SEP5	magnesium ion binding, ATP binding, cytoplasm, nucleotide binding, methionine adenosyltransferase activity, one-carbon metabolic process, metal ion binding, transferase activity	S-adenosylmethionine synthase
	B036-F6			NA
	B011-H7	A7S6K3	endodeoxyribonuclease activity, producing 5'-phosphomonoesters	TatD-related deoxyribonuclease
	D039-F9	Q7T2E1	cartilage development, extracellular matrix constituent secretion	Novel protein similar to vertebrate SEC13-like 1 (S. cerevisiae) (SEC13L1)
	GS01SC07			NA
	A039-G7			NA
	B037-F4	A7T0J6	transmembrane transport	Predicted protein
	D045-A4			NA
	GS01IA12	A7RMB4	calcium ion binding	Predicted protein
	B034-F4	A7SFU9	ATP binding, protein kinase activity, protein phosphorylation, protein serine/threonine kinase activity	Predicted protein
	B045-C5	D2V5C1	ATP binding, motor activity, myosin complex	NA
	B029-G1	A7SEP5	magnesium ion binding, ATP binding, cytoplasm, nucleotide binding, methionine adenosyltransferase activity, one-carbon metabolic process, metal ion binding, transferase activity	S-adenosylmethionine synthase
	D022-C8	B3RMW1	tricarboxylic acid cycle, aconitate hydratase activity, 4 iron, 4 sulfur cluster binding, metabolic process	Putative uncharacterized protein
	D022-E8	O57468	protein domain specific binding	14-3-3 protein epsilon; Ywhae-prov protein
	D012-C4	Q61823	cytosol, cytoplasm, nucleus, protein binding, binding, RNA binding, apoptosis, cell aging, negative regulation of JUN kinase activity, negative regulation of transcription, DNA-dependent	Programmed cell death protein 4
	GS01PC12			NA
	C014-G9	A7RFX2	oxidation-reduction process, oxidoreductase activity, acting on the CH-NH2 group of donors, NAD or NADP as acceptor, oxidoreductase activity, metabolic process, cellular amino acid metabolic process, catalytic activity, binding	Putative glutamate dehydrogenase
	A044-G9	Q5BKH9	ATP metabolic process, ATP binding, plasma membrane ATP synthesis coupled proton transport, ATP biosynthetic process, nucleotide binding, proton transport, proton-transporting ATPase activity, rotational mechanism, hydrogen ion transporting ATP synthase	Atp5a1-prov protein
	G029-D05			NA
	GS01MH09	Q9CR92		Coiled-coil domain-containing protein 96
	D015-H10	Q921D9	nucleus, transcription, DNA-dependent, regulation of transcription, DNA-dependent, multicellular organismal development, DNA binding	Grainyhead-like protein 1 homolog, Transcription factor CP2-like 2
	A022-B6			NA
	GS01CC03			NA
	GS01MA06	C3YQ47	microtubule, ATP binding, motor activity, nucleotide binding, microtubule-based movement, microtubule motor activity	Kinesin-C
	GS01EA10			NA
	A001-G2			NA
	B019-G2	A7S2C2	oxidation-reduction process, ribonucleoside-diphosphate reductase activity, oxidoreductase activity, transition metal ion binding, deoxyribonucleoside diphosphate metabolic process	Rrm2 protein
	B039-E10			NA
	C017-H2	B3VMK3	hydrolase activity, triglyceride lipase activity, catalytic activity, lipid metabolic process	Triglyceride lipase
	A017-C10			NA
	G030-C10			NA
	A035-A6			NA
	D053-F3	Q589S9	lipid transport, lipid transporter activity	Vitellogenin
	D013-F3	A7SCT1	acyltransferase activity	Predicted protein
	D021-F7	A7SM22	cellular iron ion homeostasis, oxidation-reduction process, iron ion transport, oxidoreductase activity, transition metal ion binding, ferric iron binding, binding, metal ion binding	Ferritin
	B037-H7			NA
	B037-H11	Q9UGV2	cytoplasm, cell differentiation, spermatogenesis, negative regulation of cell growth	Protein NDRG3
	A044-D3	A7SR85	ATP binding, cytoplasm, biosynthetic process, nucleotidyltransferase activity, catalytic activity, coenzyme A biosynthetic process, dephospho-CoA kinase activity	Predicted protein
	D043-C11	Q90X04	lipid transport, lipid transporter activity	Vitellogenin
	D011-E7	P26632	intracellular, nucleus, transcription DNA-dependent, regulation of transcription, camera-type eye development, nucleic acid binding, DNA binding, zinc ion binding, metal ion binding	Early growth response protein 1;EGR-1
	GS01RH03	Q6DN14	membrane, membrane fraction, integral to membrane, calcium ion binding, calcium-mediated signaling, calcium-dependant phospholipid binding	Multiple C2 and transmembrane domain-containing protein 1
	GS01BF03			NA
	A049-H11	Q6EE37	ATP metabolic process, ATP binding, plasma membrane ATP synthesis coupled proton transport, ATP biosynthetic process, nucleotide binding, proton transport, proton-transporting ATPase activity, rotational mechanism, hydrogen ion transporting ATP synthase	Atp5a1-prov protein
	C015-H3			NA
	A032-F3	C5ANC4	oxidoreductase activity, metabolic process, catalytic activity, binding	D-amino acid oxidase Aao_1
	D030-E11			NA
	D046-G3			NA
	A004-A11			NA
	D024-G11			NA
	D052-C3	A7SKV8	zinc ion binding, metal ion binding	Predicted protein
	B020-E3	D2GY89	protein binding	Putative uncharacterized protein
	D004-B4			NA
	GS01GB04			NA
	A022-F12			NA
	C012-A4	O61491	membrane, plasma membrane, flotillin complex, caveola, structural molecule activity, multicellular organismal development	Flotillin-1
	D004-G8			NA
	A040-G4	O57468	protein domain specific binding	14-3-3 protein epsilon;Ywhae-prov protein
	A018-C8	Q6P788	nucleus, transcription factor complex, cytoplasm, DNA binding, sequence-specific DNA binding transcription factor activity, sequence-specific DNA binding, protein dimerization activity, transcription, DNA-dependent, regulation of transcription, DNA-dependent, regulation of transcription from RNA polymerase II promoter, anti-apoptosis, negative regulation of astrocyte differentiation, negative reg…	Cyclic AMP-dependent transcription factor ATF-5;cAMP-dependent transcription factor ATF-5
	B014-H4			NA
	A050-A9			NA
	D020-D4			NA
	A023-D4			NA
	B040-F8			NA
	A013-A8			NA
	C011-C8	A7S9E6	zinc ion binding, metal ion binding	Membrane-associated DHHC5 zinc finger protein
	A014-A9	A7S0W1	calcium-dependent phospholipid binding, calcium ion binding	Predicted protein
	A036-G1	A7S7W7	calcium-dependent cysteine-type endopeptidase activity, peptidase activity, hydrolase activity, cysteine-type peptidase activity, intracellular, proteolysis, calcium ion binding, cysteine-type endopeptidase activity	Calpain B
	A007-C1			NA
	A007-G9			NA
	GS01EB05			NA
	GS01GF02			NA
	D047-C10	A7SYK1	tricarboxylic acid cycle, lyase activity, catalytic activity, fumarate hydratase activity, tricarboxylic acid cycle enzyme complex, fumarate metabolic process	Predicted protein
	B042-C2	A7RKX3	nucleotide binding, nucleic acid binding	U1snRNP-specific protein, U1A
	B032-A6	A7RLS8	hydrolase activity	Predicted protein
	A005-B7			NA
	B027-H7			NA
	D047-G3	A7RFC2	nucleic acid binding	Cniwi
	B001-D11			NA
	D036-H3			NA
	C009-E11			NA
	GS01KD12	A7SSX5	RNA processing, nucleus, nuclear mRNA splicing, via spliceosome, intracellular, binding	Predicted protein
	A050-A4			NA
	A017-D8			NA
	D016-A12	Q642A5	intracellular, nucleus, DNA-binding, DNA-directed DNA polymerase activity, transferase activity, nucleotidyltransferase activity, sequence-specific DNA binding	DNA polymerase epsilon subunit 3
	C003-E6	Q6TS36	microtubule, nucleotide binding, microtubule-based process, microtubule-based movement, GTPase activity, protein polymerization, protein complex, GTP binding, structural molecule activity	Neural alfa2 tubulin
	A040-E11	A7S5L3	selenium binding	Predicted protein
	D022-F7			NA
	GS01VC03			NA
	D022-G3			NA
	GS01KE12	A7RIY9	DNA binding, transcription initiation, DNA-dependent, nucleus, RNA polymerase II transcription factor activity, regulation of sequence-specific DNA binding transcription factor activity, transcription initiation factor activity	Predicted protein
	A021-H4	A7SWV8	membrane, integral to membrane, transport, transmembrane transport, binding, mitochondrial inner membrane	Solute carrier family 25
	D012-G12	A7T386	membrane	Predicted protein
	A005-C11			NA
	GS01AF05	Q3SZC4	golgi stack, golgi apparatus, chromosome, nucleus, lipid binding	NSFL1 cofactor p47;p97 cofactor p47
	A041-C3	B3VMK3	hydrolase activity, triglyceride lipase activity, catalytic activity, lipid metabolic process	Triglyceride lipase
	A018-E6	B3RKM7	small GTPase mediated signal transduction, nucleotide binding, protein transport, GTP binding	GTP-binding protein o-rab1
Cluster IV	D017-H1	Q7YZD7	ATP binding, cytoplasm, protein binding, nucleotide binding, cytoskeleton	Actin
	C018-B2	A7RR70	ribosome, structural constituent of ribosome, intracellular, translation	L35a
	B011-H2			NA
	A022-A2	Q7RTR2	cytoplasm, ATP binding, nucleotide binding, Tcell activation, negative regulation of NF-kappaB transcription factor activity, I-kappaB kinase/NF-kappaB cascade	Protein NLRC3;CARD15-like protein
	A001-A10	B5FXQ1	ribosome, structural constituent of ribosome, intracellular, translation	Putative ribosomal protein S7 variant 1;Putative ribosomal protein S7 variant 2
	D022-H10	Q3UQ28	extracellular matrix, extracellular space, extracellular region, proteinaceous extracellular matrix, metal ion binding, heme binding, oxidoreductase activity, peroxidase activity, oxidation-reduction process, hydrogen peroxide catabolic process, extracellular matrix organization, response to oxidative stress	Peroxidasin homolog
	D047-B7			NA
	B017-G3	Q26378	ATP binding, cytoplasm, protein binding, nucleotide binding, cytoskeleton	Cytoskeletal actin 1
	D021-G7			NA
	A013-H7	A7SIF0	nucleotide binding, nucleic acid binding	SJCHGC06052 protein
	B036-A3	Q9Y3Y2	nucleus, nucleolus, intracellular membrane-bounded organelle, RNA binding, regulation of transcription, DNA-dependent, transcription, DNA-dependent	Chromatin target of PRMT1 protein
	A037-G11			NA
	A005-B4	Q6UUX0	ATP binding, cytoplasm, protein binding, nucleotide binding, cytoskeleton	Actin
	D035-B12	A7RS13	proton-transporting V-type ATPase, V0 domain, hydrogen ion transmembrane transporter activity, hydrogen ion transporting ATP synthase activity, rotational mechanism, ATP synthesis coupled proton transport, proton-transporting ATP synthase complex, coupli	Predicted protein
	D019-F4	A7SRP2	metabolic process, sulfuric ester hydrolase activity, catalytic activity	Sulfatase 1
	X001-C8			NA
	B012-A12	A7SKZ8	ATP binding, helicase activity, ATP-dependent helicase activity, hydrolase activity, nucleic acid binding	Predicted protein
	D051-C9	Q6UUX0	ATP binding, cytoplasm, protein binding, nucleotide binding, cytoskeleton	Actin
	D019-G5	Q0IH87	nucleus, DNA binding, sequence-specific DNA binding transcription factor activity, sequence-specific DNA binding, transcription, DNA-dependent, regulation of transcription, DNA-dependent, multicellular organismal development, nervous system development, fibroblast growth factor receptor signaling pathway, neural crest formation, neural crest cell fate commitment, Wnt receptor signaling pathway, c…	Paired box protein Pax-3-B;xPax3-B
	B042-D1	A7SAI4	catalytic activity	Predicted protein
	D024-F1	Q3TQF0	SCF ubiquitin ligase complex, cyclin binding, response to DNA damage stimulus, cell cycle, cyclin catabolic process, SCF-dependent proteasomal ubiquitin-dependent protein catabolic process, mitotic cell cycle G1/S transition DNA damage checkpoint	F-box only protein 31
	B024-G5	Q7Q7K6	ATP binding, cytoplasm, protein binding, nucleotide binding, cytoskeleton	Cytoskeletal actin 1
	A050-B6	B6CGL4	peptidase activity, cell communication, intein-mediated protein splicing, proteolysis, multicellular organismal development	Hint3
	GS01IF02	A7SEP5	magnesium ion binding, ATP binding, cytoplasm, nucleotide binding, methionine adenosyltransferase activity, one-carbon metabolic process, metal ion binding, transferase activity	Methionine adenosyltransferase II, alpha
	GS01EH01			NA
	A038-H9	A7SY62	peptidase activity, hydrolase activity, cysteine-type peptidase activity, proteolysis, cysteine-type endopeptidase activity	Predicted protein
	A050-D1	A3LYI0	cytoplasm, response to stress	Stress response protein NST1
	GS01CE07			NA
	GS01GB06			NA
	GS01AE06			NA
	X001-A2			NA
	G030-B10	Q8TEM1	nuclear membrane, nucleus, integral to membrane, membrane, endoplasmic reticulum membrane, endoplasmic reticulum, nuclear pore, nuclear envelope, protein dimerization activity, transmembrane transport, mRNA transport, viral reproduction, glucose transport, protein transport, regulation of glucose transport, hexose transport, transport, carbohydrate metabolic process	Nuclear pore membrane glycoprotein 210;Nuclear pore protein gp210
	GS01ND02	Q6PBW4	peptidyl-prolyl cis-trans isomerase activity, protein folding, isomerase activity	Peptidyl-prolyl cis-trans isomerase
	A039-D10	A7SWW2	ATP binding, dynein complex, nucleotide binding, nucleoside-triphosphatase activity, ATPase activity, microtubule-based movement, microtubule motor activity	Predicted protein
	D022-H10	C3YBD1	oxidation-reduction process, scavenger receptor activity, heme binding, polysaccharide binding, binding, response to oxidative stress, peroxidase activity, immune response	Putative uncharacterized protein
	D024-H2			NA
	GS01LH06			NA
	B018-G10			NA
	GS01FA06			NA
	D038-C6	Q7YZD7	ATP binding, cytoplasm, protein binding, nucleotide binding, cytoskeleton	Actin
	D014-C6			NA
	GS01NG02	C3ZIT5	hydrolase activity, metabolic process, catalytic activity, phosphoglycolate phosphatase activity	Haloacid dehalogenase-like hydrolase domain containing 3
	GS01DE02			NA
	B036-E6	A7SBN4	protein binding, zinc ion binding, signal transduction, metal ion binding, regulation of apoptosis	Predicted protein
	G029-D11			NA
	A050-D3			NA
	GS01AF03	Q5R7X2	nucleus, RNA binding, nucleic acid binding, nucleotide binding, RNA processing	U2 snRNP-associated SURP motif-containing protein;140 kDa Ser/Arg-rich domain protein
	GS01QF11			NA
	GS01YF11			NA
	A012-C3			NA
	D020-F3			NA
	GS01ZA03			NA
	GS01FE07			NA
	C007-G11	C3YBD1	oxidation-reduction process, scavenger receptor activity, heme binding, polysaccharide binding, binding, response to oxidative stress, peroxidase activity, immune response	Putative uncharacterized protein
	D048-A11			NA
	C019-E3			NA
	GS01EH12			NA
	D023-H12	A7S3E3	protein binding, zinc ion binding, metal ion binding	Predicted protein
	G027-D04			NA
	B027-A12	A7T386	membrane	Predicted protein
	GS01SG04	A8S0U4	calcium ion binding	CnPolydom
	D019-G4	A7RX86	membrane, scavenger receptor activity	Predicted protein
	G030-F04			NA
	D004-A9	Q2TTE2	ATP binding, protein binding	Actin
	GS01AC01			NA
	D003-B4			NA
	D008-H8	C3ZZ65	cell redox homeostasis, isomerase activity	Protein disulfide isomerase family A, member 6
	GS01DD04			NA
	C019-F12			NA
	B042-G8	A7RKL1	binding	Predicted protein
	A008-E8			NA
	D038-G8	Q26378	ATP binding, cytoplasm, protein binding, nucleotide binding, cytoskeleton	Cytoskeletal actin 1
	D042-A12			NA
	D005-C4	Q8C8C0	calcium-dependent phospholipid binding, integral to membrane, calcium ion binding	MCTP1S
	D003-C12	A7RNT5	G-protein coupled receptor activity, integral to membrane, signal transducer activity, G-protein coupled receptor protein signaling pathway, signal transduction, receptor activity	Adenosine-like receptor
	A010-G1			NA
	D031-G5	Q6ZZY0	cytoplasm, nucleus, nucleotide binding, DNA photolyase activity, receptor activity, photoreceptor activity, DNA repair, transcription, DNA-dependent, regulation fo transcription, DNA-dependent, protein-chromophore linkage, rhythmic process, response to stimulus	Cryptochrome-1
	D019-G5	Q6DIG5	DNA binding, regulation of transcription, DNA-dependent, sequence-specific DNA binding, sequence-specific DNA binding transcription factor activity, nucleus, multicellular organismal development,,	Paired box 3
	GS01JB09	A7RUV7	protein folding, calcium ion binding	Predicted protein
	D012-H5	Q2TTE2	ATP binding, protein binding	Actin
	GS01NC01			NA
	D026-C1			NA
	B028-C1	A7RN19	RNA binding, ribonucleoprotein complex	Ssa2 protein
	D028-C5			NA
	D021-H2			NA
	B025-D1	A7SVX5	zinc ion binding, nucleic acid binding	PIAS3 protein, Protein inhibitor of of activated STAT1
	B025-D5			NA
	A003-H6	A7SL35	histidine catabolic process, dopamine beta-monooxygenase activity	Predicted protein
	D022-C10			NA
	C019-E6	A7S4V3	glycolysis, oxidation-reduction process, carbohydrate metabolic process, oxidoreductase activity, oxidoreductase activity, acting on the CH-OH group of donors, NAD or NADP as acceptor, metabolic process, cellular carbohydrate metabolic process, catalytic	Malate dehydrogenase 1, NAD
	D021-A11	P26233	nucleus, cytoplasm, cytoskeleton, membrane, basal part of cell, binding, protein binding, transcription, DNA-dependent, regulation of transcription, DNA-dependent, cell adhesion, Wnt receptor signaling pathway, embryonic camera-type eye development, negative regulation of sequence-specific DNA binding transcription factor activity, cardiac muscle tissue development	Catenin beta
	C011-H7	A3LYI0	cytoplasm, response to stress	Stress response protein NST1
	D018-C7	C1C4R8	oxidation-reduction process, oxidoreductase activity, metabolic process, catalytic activity, binding	3-hydroxybutyrate dehydrogenase type 2
	D049-A5			NA
	A007-A4			NA
	A015-B11			NA
	D018-F6			NA
	D045-F9			NA
Cluster V	D053-C6			NA
	B013-G10	Q26378	ATP binding, cytoplasm, protein binding, nucleotide binding, cytoskeleton	Cytoskeletal actin 1
	D011-C2			NA
	B024-B2			NA
	B040-C2			NA
	D004-D11			NA
	D033-F7			NA
	B017-G11	A7RKQ3	ATP binding, protein kinase activity, nucleotide binding, protein phosphorylation, protein serine/threonine kinase activity	Predicted protein
	D004-C11			NA
	GS01IE07	Q90YV5	intracellular, ribosome, ribonucleoprotein complex, translation, structural constituent of ribosome	60S ribosomal protein L13
	GS01GA11			NA
	GS01VF11	A5WVK3	protein binding	Novel protein
	C007-H7	Q2VU38	ATP binding, protein kinase activity, protein phosphorylation, protein serine/threonine kinase activity	IKK-like protein
	A042-H12	A7S6S9	metabolic process, catalytic activity	Predicted protein, similar to Pyruvate dehydrogenase
	D019-F12	Q26378	ATP binding, cytoplasm, protein binding, nucleotide binding, cytoskeleton	Cytoskeletal actin 1
	D021-A12			NA
	D029-A12	C3XXL0	ATP binding, cytoplasm, ligase activity, nucleotide binding, leucine-tRNA ligase activity, leucyl-tRNA aminoacylation, tRNA aminoacylation for protein translation, translation, aminoacyl-tRNA ligase activity	Putative uncharacterized protein
	GS01IE12	A7SPR7	protein binding, COPI vesicle coat, retrograde vesicle-mediated transport, Golgi to ER, binding, structural molecule activity	Coatomer epsilon subunit
	G027-C12			NA
	GS01VF08			NA
	D045-G5	Q1HQX6	binding	Molecular co-chaperone STI1
	GS01LD08	A7T002	nitrogen compound metabolic process, hydrolase activity, acting on carbon-nitrogen (but not peptide) bonds	Predicted protein
	D036-C4			NA
	A019-E8	Q6UDX2	nucleotide catabolic process, hydrolase activity	Poly-gamma-glutamate synthesis protein
	B039-E5	C3XXG5	methyltransferase activity, cytoplasm, protein methyltransferase activity, protein methylation	Putative uncharacterized protein
	D012-D5	A7RIR2	cell adhesion	c-type lectin/mannose binding lectin
	G030-C01	A7SDG5	Rab GTPase activator activity, intracellular, regulation of Rab GTPase activity	Predicted protein
	C009-G1			NA
	D033-B6			NA
	GS01UF10			NA
	B037-B1			NA
	D033-B5			NA
	C006-D10			NA
	GS01WF06	Q9UDY8	CBM complex, cytosol, nucleus, perinuclear region of cytoplasm, cysteine-type endopeptidase activity, protein self-association, signal transducer activity, ubiquitin-protein ligase activity, activation of NF-kappaB-inducing kinase activity, anti-apoptosis, nuclear export, positive regulation of I-kappaB kinase/NF-kappaB cascade, positive regulation of interleukin-2 production, positive regulation…	Mucosa-associated lymphoid tissue lymphoma translocation protein 1 (MALT1)
	D049-A2			NA
	C008-A2			NA
	GS01UA10			NA
	GS01YA06	P10114	recycling endosome membrane, GTP binding, GTPase activity, protein binding, actin cytoskeleton reorganization, cellular protein localization, establishment of protein localization, positive regulation of protein autophosphorylation, Rap protein signal transduction, regulation of dendrite morphogenesis, regulation of JNK cascade	Ras-related protein Rap-2a;RbBP-30
	D053-E6			NA
	GS01YC02	A7RKC5	integral to membrane, G-protein coupled receptor protein signaling pathway	Predicted protein
	B015-G2	P16036	membrane, integral to membrane, mitochondrial inner membrane, mitochondrion, transport, symporter activity, phosphate:hydrogen symporter activity	Phosphate carrier protein, mitochondrial;Phosphate transport protein
	D019-A6			NA
	D043-C6			NA
	GS01OA06	Q5ZMW3	cytoplasm, nucleus, binding, fibroblast growth factor, anti-apoptosis, apoptosis	Apoptosis inhibitor 5;API-5
	B039-E6			NA
	B034-H6			NA
	GS01VD10			NA
	C005-B6			NA
	D050-B10			NA
	D012-B2			NA
	D020-D2			NA
	GS01TF10			NA
	GS01DH06			NA
	GS01RG10	A7SUA4	proteasome complex, enzyme regulator activity, binding, regulation of protein catabolic process	Predicted protein
	GS01NC06			NA
	D046-C6	O14815	intracellular, proteolysis, digestion, cysteine-type endopeptidase activity, calcium-dependent cysteine-type endopeptidase activity, calcium ion binding, peptidase activity, hydrolase activity, cysteine-type peptidase activity	Calpain-9
	B018-A10			NA
	C019-A2			NA
	A019-G10	C3ZV93	ATP binding, protein kinase activity, nucleotide binding, protein phosphorylation, protein serine/threonine kinase activity	Serine/threonine kinase 6
	B044-E2	C3YNW7	metabolic process, catalytic activity	Wu:fk81d02 protein (Fragment)
	GS01DE10			NA
	D003-C6	Q4GXQ8	ribosome, RNA binding, small ribosomal subunit, structural constituent of ribosome, intracellular, ribonucleoprotein complex, translation	Ribosomal protein S15e
	D003-E6	A7RI12	ATP binding, nucleotide binding, nucleoside-triphosphatase activity, ATPase activity	CG1718-PA
	GS01YF03			NA
	D025-F11	Q6ZMW3	cytoplasm, cytoskeleton, microtubule	Echinoderm microtubule-associated protein-like 6
	B039-H11	Q5BK09	integral to membrane, membrane, lysosome, apoptosis	DNA damage-regulated autophagy modulator protein 2
	D019-D3			NA
	C006-H11			NA
	D025-G3	C6UYX8	hydrolase activity, hydrolyzing O-glycosyl compounds, hydrolase activity, beta-galactosidase complex, carbohydrate metabolic process, metabolic process, catalytic activity, hydrolase activity, acting on glycosyl bonds, cation binding, carbohydrate bindin	NA
	D009-A7			NA
	D004-C11			NA
	D031-B9	P61026	membrane, plasma membrane, golgi apparatus, GTP binding, nucleotide binding, transport, protein transport, small GTPase mediated signal transduction	Ras-related protein Rab-10
	B015-D5	Q32KR5	neural tube formation, embryonic digit morphogenesis, smoothened signaling pathway, dorsal/ventral pattern formation, determination of left/right symmetry, positive regulation of proteolysis, flagellum, heart looping	Hypothetical protein
	D011-C11			NA
	X001-E11			NA
	A048-C11	A7STV3	protein binding, zinc ion binding, metal ion binding	TNF-receptor-associated factor 1
	GS01PH11			NA
	D008-H11			NA
	A023-B3			NA
	GS01HD07			NA
	D003-F3			NA
	GS01PF03	Q8ITA6	ribosome, RNA binding, small ribosomal subunit, structural constituent of ribosome, intracellular, ribonucleoprotein complex, translation	Ribosomal protein S15e
	GS01BG07			NA
	B030-C7	A7SWG5	methyltransferase activity, metabolic process	MGC82375 protein
	GS01NG11			NA
	C011-A3	C3ZWH0	protein binding, zinc ion binding, metal ion binding	MGC82583 protein
	B032-A3			NA
	D008-G3	Q92519	cytoplasm, cytoskeleton, nucleus, ATP binding, protein kinase activity, protein kinase inhibitor activity, transcription factor binding, ubiquitin protein ligase binding, ubiquitin-protein ligase regulator activity, negative regulation of fat cell differentiation, negative regulation of interleukin-10 biosynthetic process, negative regulation of protein kinase activity, positive regulation of pro…	Tribbles homolog 2;TRB-2
	A011-G11	Q8VDH1		F-box only protein 21
	B036-G11	D1LX59	protein binding	LRRC48-like protein
	C019-C7	A7RFY7	ATP binding, protein tyrosine kinase activity, protein binding, protein kinase activity, protein phosphorylation	Predicted protein
	A009-H12			NA
	D033-D12			NA
	D017-F4			NA
	D023-H4	Q2F6H4	DNA binding, regulation of transcription, DNA-dependent, protein dimerization activity, sequence-specific DNA binding, sequence-specific DNA binding transcription factor activity, nucleus	Activating transcription factor 4-like protein
	D043-B4			NA
	B043-B12			NA
	B019-D4			NA
	D019-D8			NA
	D019-F12	P53472	cytoskeleton, cytoplasm, ATP binding, nucleotide binding	Actin, cytoskeletal 1A;Actin, cytoskeletal IA
	D053-C8			NA
	D013-C8	Q2F6H4	DNA binding, regulation of transcription, DNA-dependent, protein dimerization activity, sequence-specific DNA binding, sequence-specific DNA binding transcription factor activity, nucleus	Activating transcription factor 4-like protein
	D045-E4			NA
	D033-A8	A7T1X3	nuclear pore, nucleocytoplasmic transport, structural constituent of nuclear pore	Predicted protein
	D004-C12	Q00709	endoplasmic reticulum membrane, integral to membrane, mitochondrial outer membrane, nuclear membrane, anti-apoptosis, negative regulation of cellular pH reduction, regulation of mitochondrial membrane permeability, regulation of mitochondrial membrane potential, release of cytochrome c from mitochondria	Apoptosis regulator Bcl-2
	D047-G4			NA
	D035-A12	P53472	cytoskeleton, cytoplasm, ATP binding, nucleotide binding	Actin, cytoskeletal 1A;Actin, cytoskeletal IA
	D006-A12			NA
	D039-C4	A7RGX5	phospholipase inhibitor activity, extracellular region	Predicted protein
	GS01JH04	B4N224	ribosome, RNA binding, structural constituent of ribosome, rRNA binding, intracellular, metal ion binding, ribonucleoprotein complex, translation	Ribosomal protein L37
	D005-B12	B3RIW4	prefoldin complex, protein folding, unfolded protein binding	Prefoldin subunit
	GS01EA09			NA
	D045-E1			NA
	A009-G9			NA
	C004-E1	A8E5W8		Protein FAM166B
	A034-E9			NA
	GS01LB12			NA
	D052-H4			NA
	C019-D4			NA
	GS01VC04	Q8T767	RNA splicing	Putative uncharacterized protein
	C017-C12			NA
	G030-E04			NA
	D005-G4	O95167	mitochondrion, mitochondrial inner membrane, mitochondrial respiratory chain complex I, membrane, integral to membrane, respiratory chain, NADH dehydrogenase (ubiquinone) activity, mitochondrial electron transport, NADH to ubiquinone, transport, electron transport chain, respiratory electron transport chain	NADH dehydrogenase [ubiquinone] 1 alpha subcomplex subunit 3;Complex I-B9
	GS01NG08	A7RP70	iron ion binding, mitochondrion, electron carrier activity, transport, heme binding, metal ion binding, electron transport chain, respiratory chain	Cytochrome c
	A041-C4			NA
	D040-C8			NA
	C018-A1	A7SET4	ubiquitin-dependent protein catabolic process	Predicted protein
	A022-A5			NA
	GS01ZF05	B5M6D9	ribosome, RNA binding, small ribosomal subunit, structural constituent of ribosome, intracellular, ribonucleoprotein complex, translation	40S ribosomal protein S15
	B020-B9	Q8WSS4	magnesium ion binding, ATP binding, mitosis, protein kinase activity, nucleotide binding, nucleus, non-membrane spanning protein tyrosine kinase activity, protein phosphorylation, protein serine/threonine kinase activity	Wee1
	A015-D9			NA
	B001-G1			NA
	D046-E1			NA
	A013-A5	Q92519	cytoplasm, cytoskeleton, nucleus, ATP binding, protein kinase activity, protein kinase inhibitor activity, transcription factor binding, ubiquitin protein ligase binding, ubiquitin-protein ligase regulator activity, negative regulation of fat cell differentiation, negative regulation of interleukin-10 biosynthetic process, negative regulation of protein kinase activity, positive regulation of pro…	Tribbles homolog 2;TRB-2
	A021-C9			NA
	GS01TE05			NA
	D036-E5			NA
	B040-E5	A7SYB7	protein binding	Predicted protein
	C008-D10	Q66PV2	bioluminescence, protein-chromophore linkage	Colorless GFP-like protein
	D029-F6			NA
	A042-D2	Q4S817	zinc ion binding, ubiquitin-protein ligase activity	Chromosome 9 SCAF14710, whole genome shotgun sequence
	B033-F6	A7SJP9	transferase activity, transferring nitrogenous groups, biosynthetic process, pyridoxal phosphate binding, catalytic activity	Predicted protein
	D049-D5	Q6PH57	signal transducer activity, signal transduction	Guanine nucleotide-binding protein G(I)/G(S)/G(T) subunit beta-1;Transducin beta chain 1
	GS01QF01	C1BSF1	heat shock protein binding	DnaJ homolog dnj-2
	GS01BB10			NA
	A041-E2	A7RJJ7	ribosome, RNA binding, small ribosomal subunit, structural constituent of ribosome, intracellular, ribonucleoprotein complex, translation	Predicted protein
	A027-G3			NA
	D047-H5	A1L3K2	magnesium ion binding, pyruvate kinase activity, glycolysis, potassium ion binding, kinase activity, catalytic activity, transferase activity	Pyruvate kinase
	GS01LG03	B0W2W3	ATP biosynthetic process, proton transport, proton-transporting ATPase activity, rotational mechanism, hydrogen ion transporting ATP synthase activity, rotational mechanism, proton-transporting ATP synthase complex, catalytic core F(1), transport, ion tr	ATP synthase gamma chain
	B035-F8			NA
	D015-G4			NA
	D019-C8			NA
	A039-D4	A7S7W7	calcium-dependent cysteine-type endopeptidase activity, peptidase activity, hydrolase activity, cysteine-type peptidase activity, intracellular, proteolysis, calcium ion binding, cysteine-type endopeptidase activity	CAPN9 protein
	C017-H1	D0U6N4	calcium ion binding	Calmodulin, putative
	A043-A9	A7SMH8	membrane, integral to membrane, transmembrane transport	Predicted protein
	G027-F05	A7SPQ4	ribosome, structural constituent of ribosome, intracellular, translation	Ribosomal protein S17
	C013-F7	A0ZVQ7	membrane, integral to membrane, cell communication, multicellular organismal development, calcium ion binding, Notch signaling pathway	EGF-like protein
	C010-B12	Q6GLN5	Golgi membrane, integral to membrane	NEDD4 family-interacting protein 1
	A001-G12	B7T141	binding	Tyrosine kinase receptor
	A043-C10			NA
	A031-D5	P70412	integral to membrane, transport vesicle membrane, cell adhesion, cell cycle, cell division, trypsinogen activation	CUB and zona pellucida-like domain-containing protein 1
	D047-E6	A7SX86	zinc ion binding, intracellular	Predicted protein
	D013-F11			NA
	GS01HE06			NA
	D051-B11	Q66I16	electron-transferring-flavoprotein dehydrogenase activity, oxidation-reduction process	Zgc:92093
	D021-E12	Q8N1B4	endosome membrane, Golgi apparatus, protein transport	Vacuolar protein sorting-associated protein 52 homolog
	GS01YG05	B0BM95		UPF0692 protein C19orf54 homolog
	GS01UA02			NA
Cluster VI	A023-B2	A8K874	cytoplasm, protein binding, smooth muscle cell proliferation, transferase activity	cDNA FLJ77588, highly similar to Homo sapiens MAK10 homolog, amino-acid N-acetyltransferase subunit, (S. cerevisiae) (MAK10), mRNA
	D020-B10	A7S710	cytoplasm, apoptosis	Anamorsin homolog
	A023-F2	A7SCA6	receptor binding, signal transduction, calcium ion binding	Notch-like protein
	D051-B7	A8N5I0	membrane, chloride transport, integral to membrane, transmembrane transport, voltage-gated chloride channel activity, ion channel activity	Predicted protein
	B034-H3	A7RID7	ATP binding, cytoplasm, protein binding, nucleotide binding, cytoskeleton	centractin alpha, ARP1 actin-related protein 1 homolog A
	A003-B7			NA
	B034-G3			NA
	GS01LA07			NA
	D039-B4	A7S0K4	cysteine-type endopeptidase inhibitor activity	Cystatin N
	B022-E4			NA
	D020-E4			NA
	GS01PA08	A7RJK5	hydrolase activity	Histone deacetylase family protein
	A007-B1			NA
	D003-C1	B6ZIW0	serine-type endopeptidase inhibitor activity	Thrombin inhibitor haemalin
	A005-B6	A7ST26	membrane, integral to membrane	(A7ST26) predicted protein
	D029-B5	A9JR45	peptidase activity, metalloendopeptidase activity, hydrolase activity, metallopeptidase activity, zinc ion binding, metal ion binding, proteolysis, calcium ion binding	Bone morphogenetic protein 1
	A038-H1	A7RJP0	catalytic activity	TAB1-like protein
	D045-H9	A7SGM8	aminopeptidase activity, intracellular, proteolysis	Sb:cb283 protein
	GS01IG02			NA
	B029-E2	C3YD65	post-translational protein modification, small conjugating protein ligase activity, ligase activity, regulation of protein metabolic process	Ubiquitin carrier protein
	G029-G02			NA
	GS01ZB02			NA
	C007-B2	C3ZHV7	extrinsic to membrane, cytoplasm, cytoskeleton, cytoskeletal protein binding, binding	radixin, moesin
	B024-D6	A7RXE0	heat shock protein binding, cell redox homeostasis, protein folding, unfolded protein binding	Predicted protein
	D008-F6			NA
	D022-G2	D2V5Y2	membrane, protein binding, voltage-gated potassium channel complex, potassium ion transport, voltage-gated potassium channel activity	Predicted protein
	GS01OH01			NA
	A001-A11	B5FXQ1	ribosome, structural constituent of ribosome, intracellular, translation	Ribosomal protein S7
	GS01ZH11	Q2H1K5	tRNA binding	Putative uncharacterized protein
	D034-D3	C3XPW7	calcium ion binding	Apextrin
	G028-H03	C3Z941	histidine catabolic process, urocanate hydratase activity	Putative uncharacterized protein
	GS01NE07			NA
	B042-C3	B1Q2K1	regulation of transcription, DNA-dependent, protein binding, zinc ion binding, sequence-specific DNA binding transcription factor activity, nucleus	Nuclear transcription factor, X-box binding-like 1 (Hypothetical protein LOC152518)
	D020-A3			NA
	C003-E7			NA
	B019-B8	A7RIQ3	endodeoxyribonuclease activity, producing 5'-phosphomonoesters	Predicted protein
	C014-H8			NA
	GS01WD08			NA
	C010-F4			NA
	GS01OA04			NA
	B019-A12	Q803A6	nucleus, MCM complex, chromatin binding, cell division, mitosis, cell cycle, DNA replicaiton, S phase of mitotic cell cycle, DNA-dependent DNA replication, sister chromatid cohesion	Mini-chromosome maintenance complex-binding protein
	D006-C12	Q4RGI9	Golgi membrane	E-selectin ligand 1
	X001-E4	A7SBS2	nucleotide binding, nucleic acid binding	Proline/glutamine rich splicing factor
	GS01RH04			NA
	C007-B4	Q66PV2	bioluminescence, protein-chromophore linkage	Colorless GFP-like protein
	GS01RE12			NA
	A010-G9			NA
	A036-G9			NA
	D012-D9			NA
	GS01ZA09			NA
	GS01HG05	C3YFE9	nucleotide binding, nucleic acid binding	Putative uncharacterized protein
	A003-C8			NA
	GS01DF01			NA
	B014-A5	A7S4D1	protein binding, RNA metabolic process, binding	Predicted protein
	C001-G6	O14683	membrane, integral to membrane, response to stress, negative regulation of cell proliferation	Tumor protein p53-inducible protein 11
	B025-E7	A0A8M2	cytoplasm, ribonucleoprotein complex, protein complex, RNA binding, DEAD/H-box RNA helicase binding, regulation of translation, multicellular organismal development, negative regulation of translation	Protein LSM14 homolog A-A
	GS01DC08			NA
	A044-C9			NA
	B024-H6			NA
	GS01OC01			NA
	A019-F7			NA

## Sheet: Additional file 1
	Additonal file 1. Differentially expressed genes in response to CO2 treatment, as determined by empirical Bayes moderated statistics (FDR 5 %)
	Day 28 High versus control CO2 A. millepora corals
	Clone ID	GO Match	GO Description	Annotation		Log2 Fold Change
	A001-A10	B5FXQ1	ribosome, structural constituent of ribosome, intracellular, translation	Putative ribosomal protein S7 variant 1;Putative ribosomal protein S7 variant 2		-0.72957
	A001-C9			NA		0.880046
	A001-G12	B7T141	binding	Tyrosine kinase receptor		0.46814
	A001-G2			NA		0.757826
	A003-B9			NA		0.586869
	A003-H6	A7SL35	histidine catabolic process, dopamine beta-monooxygenase activity	Predicted protein		0.77947
	A004-A11			NA		0.593379
	A004-C8	A7SE59	protein binding, nucleotide binding, septin complex, GTP binding, cell cycle	Predicted protein		0.537996
	A005-B4	Q6UUX0	ATP binding, cytoplasm, protein binding, nucleotide binding, cytoskeleton	Actin		-0.509412
	A005-B7			NA		0.571054
	A005-C9			NA		0.933151
	A007-A4			NA		-0.551594
	A007-C1			NA		0.456936
	A007-G9			NA		0.793609
	A008-B11			NA		0.841891
	A008-E8			NA		0.542752
	A009-A6	A0EJ86	heme binding, iron ion binding, oxidation-reduction process, response to oxidative stress, metal ion binding, catalase activity, peroxidase activity, hydrogen peroxide catabolic process, oxidoreductase activity	Catalase		0.794569
	A009-D9	Q5I0I9	mitochondrial inner membrane	Coenzyme Q-binding protein COQ10 homolog B		0.413453
	A009-G5	A2VDD2		Tctex1 domain-containing protein 1-B		0.319055
	A009-G6	A7S978	membrane, symporter activity, integral to plasma membrane, integral to membrane, neurotransmitter, transport, neurotransmitter transport	High-affinity dopamine transporter		0.62765
	A009-H12			NA		-0.438408
	A010-G9			NA		0.464203
	A011-D9			NA		0.604394
	A012-D6	Q7Q3F6	tricarboxylic acid cycle, aconitate hydratase activity, 4 iron, 4 sulfur cluster binding, metabolic process	AGAP007852-PA		0.525518
	A012-D7	Q64LC9	nucleolus, nucleotide binding, RNA binding, zinc ion binding, mRNA processing, RNA splicing	RNA-binding protein 4B		0.388348
	A012-F3	Q2QD06	cytosol, muscle thin filament tropomyosin, stress fiber, actin binding, cellular component movement, muscle filamet sliding, regulation of muscle contraction	Tropomyosin 3		0.448504
	A013-A11			NA		0.377699
	A013-A8			NA		0.443184
	A013-D10			NA		0.688317
	A013-D12	A7S4V9	peptidase activity, hydrolase activity, cysteine-type peptidase activity, protein binding, intracellular, apoptosis, proteolysis, cysteine-type endopeptidase activity, regulation of apoptosis	Caspase 3		1.4444
	A013-F9			NA		0.774047
	A013-H7	A7SIF0	nucleotide binding, nucleic acid binding	SJCHGC06052 protein		-0.400178
	A014-A9	A7S0W1	calcium-dependent phospholipid binding, calcium ion binding	Predicted protein		0.62196
	A014-G2			NA		2.6996
	A014-C6			NA		0.980942
	A014-G2			NA		1.00616
	A015-F5	A7SL35	histidine catabolic process, dopamine beta-monooxygenase activity	Predicted protein		1.42832
	A015-F9	A7SFR1	membrane, integral to membrane, sodium ion transport, transport, sodium channel activity, ion transport, ion channel activity	Predicted protein		0.445221
	A015-H4			NA		1.0695
	A016-B8	A7SL35	histidine catabolic process, dopamine beta-monooxygenase activity	Predicted protein		0.558264
	A016-D3			NA		0.49376
	A016-G12	A7SEN4	magnesium ion binding, RNA binding, ATP binding, cytoplasm, phenylalanine-tRNA ligase activity, nucleotide binding, phenylalanyl-tRNA aminoacylation, translation	Predicted protein		0.450448
	A017-C10			NA		0.596388
	A017-D8			NA		0.673573
	A018-A1			NA		2.18799
	A018-A2	A7RG57	membrane, sodium-dependent phosphate transmembrane transporter activity, phosphate transport	Type IIb sodium phosphate cotransporter		0.421481
	A018-E6	B3RKM7	small GTPase mediated signal transduction, nucleotide binding, protein transport, GTP binding	GTP-binding protein o-rab1		0.3007
	A019-E8	Q6UDX2	nucleotide catabolic process, hydrolase activity	Poly-gamma-glutamate synthesis protein		-0.441215
	A019-F7			NA		0.287288
	A019-H5	A7SI73	membrane, 2 iron, 2 sulfur cluster binding, oxidoreductase activity, acting on diphenols and related substances as donors, ubiquinol-cytochrome-c reductase activity, oxidation-reduction process, mitochondrion, oxidoreductase activity, transport, iron-sul	Ubiquinol-cytochrome c reductase iron-sulfur subunit		1.02235
	A021-D2			NA		-1.2784
	A022-B6			NA		0.569973
	A022-F12			NA		0.435294
	A023-D4			NA		-0.614427
	A027-C12			NA		1.02319
	A031-A4			NA		0.61812
	A031-D1	A7SEP5	magnesium ion binding, ATP binding, cytoplasm, nucleotide binding, methionine adenosyltransferase activity, one-carbon metabolic process, metal ion binding, transferase activity	S-adenosylmethionine synthase		-0.308381
	A032-F3	C5ANC4	oxidoreductase activity, metabolic process, catalytic activity, binding	D-amino acid oxidase Aao_1		0.344519
	A032-F5			NA		0.371897
	A032-G5			NA		-0.95085
	A034-B3			NA		1.18945
	A034-D1			NA		0.841025
	A034-F3			NA		2.46339
	A036-B3			NA		0.707632
	A036-D8	A0EJ86	iron ion binding, oxidation-reduction process, catalase activity, oxidoreductase activity, heme binding, response to oxidative stress, metal ion binding, peroxidase activity, hydrogen peroxide catabolic process	Catalase		0.903118
	A036-G1	A7S7W7	calcium-dependent cysteine-type endopeptidase activity, peptidase activity, hydrolase activity, cysteine-type peptidase activity, intracellular, proteolysis, calcium ion binding, cysteine-type endopeptidase activity	Calpain B		0.574123
	A037-E2			NA		0.989017
	A038-H9	A7SY62	peptidase activity, hydrolase activity, cysteine-type peptidase activity, proteolysis, cysteine-type endopeptidase activity	Predicted protein		-0.337946
	A039-D4	A7S7W7	calcium-dependent cysteine-type endopeptidase activity, peptidase activity, hydrolase activity, cysteine-type peptidase activity, intracellular, proteolysis, calcium ion binding, cysteine-type endopeptidase activity	CAPN9 protein		0.909614
	A039-G3			NA		0.813812
	A039-G7			NA		0.313379
	A040-E11	A7S5L3	selenium binding	Predicted protein		0.587714
	A040-F2	Q1HPQ0	cytoplasm, cytoskeleton, actin binding	Tropomyosin-2		-0.582009
	A041-C3	B3VMK3	hydrolase activity, triglyceride lipase activity, catalytic activity, lipid metabolic process	Triglyceride lipase		0.568806
	A042-D2	Q4S817	zinc ion binding, ubiquitin-protein ligase activity	Chromosome 9 SCAF14710, whole genome shotgun sequence		-0.427729
	A042-E10			NA		0.712143
	A042-F9			NA		1.26422
	A042-H12	A7S6S9	metabolic process, catalytic activity	Predicted protein, similar to Pyruvate dehydrogenase		-0.578479
	A044-C5	A7S0F5	sugar binding	Membrane spanning 4 domains subfamily A member 8B.		0.892174
	A044-D3	A7SR85	ATP binding, cytoplasm, biosynthetic process, nucleotidyltransferase activity, catalytic activity, coenzyme A biosynthetic process, dephospho-CoA kinase activity	Predicted protein		0.366844
	A044-G9	Q5BKH9	ATP metabolic process, ATP binding, plasma membrane ATP synthesis coupled proton transport, ATP biosynthetic process, nucleotide binding, proton transport, proton-transporting ATPase activity, rotational mechanism, hydrogen ion transporting ATP synthase	Atp5a1-prov protein		0.569345
	A048-D1	C3Z395	microtubule, nucleotide binding, microtubule-based process, microtubule-based movement, GTPase activity, protein polymerization, protein complex, GTP binding, structural molecule activity	Similar to tubulin, alpha 1 (Tubulin alpha 6)		0.37293
	A048-E11	A2A724	membrane, calcium ion binding, mannosyl-oligosaccharide 1,2-alpha-mannosidase activity	Mannosidase, alpha, class 1A, member 2		0.338554
	A049-E10			NA		-0.267385
	A049-G6	A5LGG8	endoplasmic reticulum, protein folding, unfolded protein binding, calcium ion binding	Calnexin		0.711609
	A049-H11	Q6EE37	ATP metabolic process, ATP binding, plasma membrane ATP synthesis coupled proton transport, ATP biosynthetic process, nucleotide binding, proton transport, proton-transporting ATPase activity, rotational mechanism, hydrogen ion transporting ATP synthase	Atp5a1-prov protein		0.487941
	A050-A4			NA		0.381176
	A050-A9			NA		0.314954
	A050-D3			NA		0.315525
	B001-D11			NA		0.584243
	B011-D11			NA		0.416474
	B013-E5	A7SV89	serine-type endopeptidase activity, proteolysis	Predicted protein		0.438065
	B013-G10	Q26378	ATP binding, cytoplasm, protein binding, nucleotide binding, cytoskeleton	Cytoskeletal actin 1		-0.721259
	B014-H4			NA		-0.270155
	B017-B12	Q5VWP2		Protein FAM46C		0.475093
	B017-E5	A7SM27	protein binding, zinc ion binding, signal transduction, metal ion binding, regulation of apoptosis	TNF-receptor-associated factor 3		0.586403
	B017-G3	Q26378	ATP binding, cytoplasm, protein binding, nucleotide binding, cytoskeleton	Cytoskeletal actin 1		-0.469343
	B018-C7			NA		0.587915
	B018-G10			NA		0.573271
	B019-G2	A7S2C2	oxidation-reduction process, ribonucleoside-diphosphate reductase activity, oxidoreductase activity, transition metal ion binding, deoxyribonucleoside diphosphate metabolic process	Rrm2 protein		0.61663
	B020-E3	D2GY89	protein binding	Putative uncharacterized protein		0.327939
	B020-E6	C8KI31	G-protein coupled receptor protein signaling pathway, signal transduction, receptor activity, melatonin receptor activity, G-protein coupled receptor activity, integral to membrane, signal transducer activity	Melatonin receptor 1b		0.459949
	B024-G5	Q7Q7K6	ATP binding, cytoplasm, protein binding, nucleotide binding, cytoskeleton	Cytoskeletal actin 1		-0.448964
	B030-C7	A7SWG5	methyltransferase activity, metabolic process	MGC82375 protein		-0.372824
	B032-A3			NA		-0.841657
	B034-H3	A7RID7	ATP binding, cytoplasm, protein binding, nucleotide binding, cytoskeleton	centractin alpha, ARP1 actin-related protein 1 homolog A		-0.293295
	B035-B9	Q1LXZ6	nucleotide binding, GTP binding	Novel protein		0.369414
	B035-C11	P51397	apoptosis, activation of caspase activity, induction of apoptosis by extracellular signals, negative regulation of autophagy, negative regulation of NF-kappaB transcription factor activity, cellular response to amino acid starvation, negative regulation of transcription, DNA-dependent, death domain binding	Death-associated protein 1, DAP 1		0.437987
	B036-F3	Q5RDB4	integral to membrane	Transmembrane protein 194A		0.524666
	B036-F6			NA		0.400292
	B036-H5	A7SEP5	magnesium ion binding, ATP binding, cytoplasm, nucleotide binding, methionine adenosyltransferase activity, one-carbon metabolic process, metal ion binding, transferase activity	S-adenosylmethionine synthase		0.644733
	B037-F4	A7T0J6	transmembrane transport	Predicted protein		0.834384
	B039-E10			NA		0.294453
	B039-E3			NA		-0.251378
	B039-E5	C3XXG5	methyltransferase activity, cytoplasm, protein methyltransferase activity, protein methylation	Putative uncharacterized protein		1.79513
	B039-E6			NA		-0.542799
	B039-H11	Q5BK09	integral to membrane, membrane, lysosome, apoptosis	DNA damage-regulated autophagy modulator protein 2		-0.561989
	B040-C2			NA		-0.350278
	B040-F8			NA		0.334998
	B040-H5	A1A4K4	cortical actin cytoskeleton organization, cytoplasm, protein kinase binding, cortical actin cytoskeleton, protein binding, cytoskeleton, maintenance of apical/basal cell polarity, protein complex assembly	Lethal giant larvae homolog 1 (Drosophila); Lgl		0.836136
	B042-C2	A7RKX3	nucleotide binding, nucleic acid binding	U1snRNP-specific protein, U1A		0.809614
	B042-D1	A7SAI4	catalytic activity	Predicted protein		-0.595858
	B042-G8	A7RKL1	binding	Predicted protein		0.395253
	B043-C1	A7RH32	DNA binding, nucleus,	Predicted protein		0.647022
	B044-E2	C3YNW7	metabolic process, catalytic activity	Wu:fk81d02 protein (Fragment)		-0.476656
	C001-G6	O14683	membrane, integral to membrane, response to stress, negative regulation of cell proliferation	Tumor protein p53-inducible protein 11		0.402371
	C002-D6	Q802G9	cell redox homeostasis, selenium binding	Selenoprotein W, 1;Selenoprotein W1		0.383412
	C004-E1	A8E5W8		Protein FAM166B		-0.557714
	C004-H8	Q802G9	cell redox homeostasis, selenium binding	Selenoprotein W, 1;Selenoprotein W1		0.432309
	C005-B6			NA		-0.538888
	C006-B11	A0EJ86	iron ion binding, oxidation-reduction process, catalase activity, oxidoreductase activity, heme binding, response to oxidative stress, metal ion binding, peroxidase activity, hydrogen peroxide catabolic process	Catalase		0.237047
	C006-D10			NA		-0.487293
	C007-B2	C3ZHV7	extrinsic to membrane, cytoplasm, cytoskeleton, cytoskeletal protein binding, binding	radixin, moesin		-0.742116
	C008-C6	A7SF13	glycolysis, lyase activity, metabolic process, fructose-bisphosphate aldolase activity, catalytic activity	Fructose-bisphosphate aldolase		0.603304
	C009-E11			NA		1.05912
	C009-G1			NA		-0.634948
	C010-F4			NA		-0.446226
	C011-A3	C3ZWH0	protein binding, zinc ion binding, metal ion binding	MGC82583 protein		-0.450876
	C011-E3			NA		0.887281
	C012-A1	B3VMK3	hydrolase activity, triglyceride lipase activity, catalytic activity, lipid metabolic process	Triglyceride lipase		0.300249
	C012-F12	A7RL31	membrane	Trefoil factor		1.39452
	C013-F7	A0ZVQ7	membrane, integral to membrane, cell communication, multicellular organismal development, calcium ion binding, Notch signaling pathway	EGF-like protein		0.368277
	C013-G1	C3YQF2	calcium ion binding	EFHC1		0.489316
	C014-G9	A7RFX2	oxidation-reduction process, oxidoreductase activity, acting on the CH-NH2 group of donors, NAD or NADP as acceptor, oxidoreductase activity, metabolic process, cellular amino acid metabolic process, catalytic activity, binding	Putative glutamate dehydrogenase		-0.469458
	C016-D11			NA		0.593141
	C017-A5	Q1EPR7	membrane, small GTPase mediated signal transduction, nucleotide binding, intracellular, GTP binding	Guanine nucleotide-binding protein Rho		-0.854238
	C017-C12			NA		-0.536053
	C017-D1	Q7SZA2	DNA binding, nucleosome, nucleus, nucleosome assembly, chromosome	LOC398634 protein		0.492221
	C017-H1	D0U6N4	calcium ion binding	Calmodulin, putative		-0.855608
	C018-B2	A7RR70	ribosome, structural constituent of ribosome, intracellular, translation	L35a		-0.376938
	C018-H3	Q6PTQ0	ATP metabolic process, ATP binding, plasma membrane ATP synthesis coupled proton transport, ATP biosynthetic process, nucleotide binding, nucleoside-triphosphatase activity, proton transport, proton-transporting ATPase activity, rotational mechanism, hyd	ATP synthase beta chain, mitochondrial		0.948921
	C019-A2			NA		-0.77572
	C019-D4			NA		-0.332419
	C019-E6	A7S4V3	glycolysis, oxidation-reduction process, carbohydrate metabolic process, oxidoreductase activity, oxidoreductase activity, acting on the CH-OH group of donors, NAD or NADP as acceptor, metabolic process, cellular carbohydrate metabolic process, catalytic	Malate dehydrogenase 1, NAD		-0.401692
	C019-F12			NA		-0.638505
	D003-C1	B6ZIW0	serine-type endopeptidase inhibitor activity	Thrombin inhibitor haemalin		-0.509006
	D003-C12	A7RNT5	G-protein coupled receptor activity, integral to membrane, signal transducer activity, G-protein coupled receptor protein signaling pathway, signal transduction, receptor activity	Adenosine-like receptor		-0.420232
	D003-F3			NA		-0.442951
	D004-A9	Q2TTE2	ATP binding, protein binding	Actin		-0.584002
	D004-B3			NA		1.24
	D004-B4			NA		-0.261729
	D004-C11			NA		-0.383824
	D004-C12	Q00709	endoplasmic reticulum membrane, integral to membrane, mitochondrial outer membrane, nuclear membrane, anti-apoptosis, negative regulation of cellular pH reduction, regulation of mitochondrial membrane permeability, regulation of mitochondrial membrane potential, release of cytochrome c from mitochondria	Apoptosis regulator Bcl-2		-0.659927
	D004-D11			NA		-0.950871
	D005-B12	B3RIW4	prefoldin complex, protein folding, unfolded protein binding	Prefoldin subunit		-0.351697
	D005-B2	Q7QC84	mitochondria, malonic semialdehyde oxidative decarboxylase activity, 2-methyl-3-oxopropanoate:NAD+ 3-oxidoreductase (CoA-propanoylating)	Probable methylmalonate-semialdehyde dehydrogenase [acylating], mitochondrial;MMSDH		0.546072
	D005-C4	Q2F6F8	oxidation-reduction process, oxidoreductase activity, valine metabolic process, metabolic process, methylmalonate-semialdehyde dehydrogenase (acylating) activity	Methylmalonate semialdehyde dehydrogenase-like protein		-0.553383
	D005-C4	Q8C8C0	calcium-dependent phospholipid binding, integral to membrane, calcium ion binding	MCTP1S		-0.553383
	D005-E3	C3ZF34	membrane, ATP binding, nucleotide binding, nucleoside-triphosphatase activity, integral to membrane, chloride channel activity, ATPase activity, transport, transmembrane transport, ATPase activity, coupled to transmembrane movement of substances, ion tra	Novel ABC transporter similar to human multidrug-resistance proteins (MRP)		0.499487
	D005-E5	Q7RTR2	cytoplasm, ATP binding, nucleotide binding, T cell activation, I-kappaB kinase/NF-kappaB cascade, negative regulation of NF-kappaB transcription factor activity	Protein NLRC3		0.556922
	D005-G4	O95167	mitochondrion, mitochondrial inner membrane, mitochondrial respiratory chain complex I, membrane, integral to membrane, respiratory chain, NADH dehydrogenase (ubiquinone) activity, mitochondrial electron transport, NADH to ubiquinone, transport, electron transport chain, respiratory electron transport chain	NADH dehydrogenase [ubiquinone] 1 alpha subcomplex subunit 3;Complex I-B9		-0.32529
	D006-A12			NA		-0.510508
	D006-C12	Q4RGI9	Golgi membrane	E-selectin ligand 1		-0.43533
	D008-H8	C3ZZ65	cell redox homeostasis, isomerase activity	Protein disulfide isomerase family A, member 6		-0.540875
	D009-A7			NA		-0.532198
	D011-C11			NA		-0.36692
	D012-B2			NA		-0.508029
	D012-C4	Q61823	cytosol, cytoplasm, nucleus, protein binding, binding, RNA binding, apoptosis, cell aging, negative regulation of JUN kinase activity, negative regulation of transcription, DNA-dependent	Programmed cell death protein 4		0.626417
	D012-D5	A7RIR2	cell adhesion	Predicted protein		-0.387611
	D012-D9			NA		-0.454349
	D012-G12	A7T386	membrane	Predicted protein		0.653102
	D012-H5	Q2TTE2	ATP binding, protein binding	Actin		-0.787033
	D013-C8	Q2F6H4	DNA binding, regulation of transcription, DNA-dependent, protein dimerization activity, sequence-specific DNA binding, sequence-specific DNA binding transcription factor activity, nucleus	Activating transcription factor 4-like protein		-0.560168
	D013-F3	A7SCT1	acyltransferase activity	Predicted protein		0.474675
	D015-D6			NA		1.81569
	D016-A12	Q642A5	intracellular, nucleus, DNA-binding, DNA-directed DNA polymerase activity, transferase activity, nucleotidyltransferase activity, sequence-specific DNA binding	DNA polymerase epsilon subunit 3		0.417163
	D016-H2	Q05B30		WD repeat-containing protein 91		0.844397
	D017-F4			NA		-0.596098
	D017-H7			NA		1.93164
	D018-C7	C1C4R8	oxidation-reduction process, oxidoreductase activity, metabolic process, catalytic activity, binding	3-hydroxybutyrate dehydrogenase type 2		-1.03318
	D018-F6			NA		-0.603049
	D019-D8			NA		-0.489398
	D019-F12	Q26378	ATP binding, cytoplasm, protein binding, nucleotide binding, cytoskeleton	Cytoskeletal actin 1		-0.6822
	D019-F12	P53472	cytoskeleton, cytoplasm, ATP binding, nucleotide binding	Actin, cytoskeletal 1A;Actin, cytoskeletal IA		-0.479389
	D019-F4	A7SRP2	metabolic process, sulfuric ester hydrolase activity, catalytic activity	Sulfatase 1		-1.38137
	D019-G4	A7RX86	membrane, scavenger receptor activity	Predicted protein		-0.507384
	D019-G5	Q0IH87	nucleus, DNA binding, sequence-specific DNA binding transcription factor activity, sequence-specific DNA binding, transcription, DNA-dependent, regulation of transcription, DNA-dependent, multicellular organismal development, nervous system development, fibroblast growth factor receptor signaling pathway, neural crest formation, neural crest cell fate commitment, Wnt receptor signaling pathway, c…	Paired box protein Pax-3-B;xPax3-B		-0.560388
	D020-B10	A7S710	cytoplasm, apoptosis	Anamorsin homolog		-0.437076
	D020-D2			NA		-0.435451
	D020-D4			NA		0.439913
	D020-E4			NA		-0.491626
	D020-F3			NA		-0.458823
	D021-A11	P26233	nucleus, cytoplasm, cytoskeleton, membrane, basal part of cell, binding, protein binding, transcription, DNA-dependent, regulation of transcription, DNA-dependent, cell adhesion, Wnt receptor signaling pathway, embryonic camera-type eye development, negative regulation of sequence-specific DNA binding transcription factor activity, cardiac muscle tissue development	Catenin beta		-0.292802
	D021-F7	A7SM22	cellular iron ion homeostasis, oxidation-reduction process, iron ion transport, oxidoreductase activity, transition metal ion binding, ferric iron binding, binding, metal ion binding	Ferritin		0.953276
	D021-H2			NA		-0.561574
	D022-C10			NA		-0.757775
	D022-C8	B3RMW1	tricarboxylic acid cycle, aconitate hydratase activity, 4 iron, 4 sulfur cluster binding, metabolic process	Putative uncharacterized protein		0.644161
	D022-F7			NA		0.414372
	D022-G2	D2V5Y2	membrane, protein binding, voltage-gated potassium channel complex, potassium ion transport, voltage-gated potassium channel activity	Predicted protein		0.683721
	D022-H5	Q9BZE1	mitochondrion, mitochondrial ribosome, ribosome, ribonucleoprotein complex, translation, structural constituent of ribosome	39S ribosomal protein L37, mitochondrial		0.425174
	D022-H6	Q8K4L2	actin filament binding, cytoplasm, plasma membrane, nucleus, costamere, actin binding, skeletal muscle tissue development	Archvillin		0.471793
	D023-H12	A7S3E3	protein binding, zinc ion binding, metal ion binding	Predicted protein		-0.596074
	D023-H4	Q2F6H4	DNA binding, regulation of transcription, DNA-dependent, protein dimerization activity, sequence-specific DNA binding, sequence-specific DNA binding transcription factor activity, nucleus	Activating transcription factor 4-like protein		-0.517929
	D024-E4	Q7SZA2	DNA binding, nucleosome, nucleus, nucleosome assembly, chromosome	LOC398634 protein		0.608952
	D025-G3	C6UYX8	hydrolase activity, hydrolyzing O-glycosyl compounds, hydrolase activity, beta-galactosidase complex, carbohydrate metabolic process, metabolic process, catalytic activity, hydrolase activity, acting on glycosyl bonds, cation binding, carbohydrate bindin	NA		-0.975813
	D029-A12	C3XXL0	ATP binding, cytoplasm, ligase activity, nucleotide binding, leucine-tRNA ligase activity, leucyl-tRNA aminoacylation, tRNA aminoacylation for protein translation, translation, aminoacyl-tRNA ligase activity	Putative uncharacterized protein		-0.76235
	D029-F6			NA		-0.488557
	D030-E11			NA		0.526711
	D030-H11			NA		0.529201
	D031-B9	P61026	membrane, plasma membrane, golgi apparatus, GTP binding, nucleotide binding, transport, protein transport, small GTPase mediated signal transduction	Ras-related protein Rab-10		-0.300609
	D031-E8	A7RMT6	phosphatase activity, MAP kinase tyrosine/serine/threonine phosphatase activity, hydrolase activity, protein dephosphorylation, dephosphorylation, protein tyrosine phosphatase activity, protein tyrosine/serine/threonine phosphatase activity	Predicted protein		0.44032
	D032-G4	A7SNH7	carbohydrate biosynthetic process, cytoplasm, hydrolase activity, carbohydrate metabolic process, fructose 1,6-bisphosphate 1-phosphatase activity, phosphoric ester hydrolase activity	Predicted protein		0.395927
	D033-B5			NA		-0.409419
	D033-B6			NA		-0.611001
	D033-D12			NA		-0.653168
	D033-F7			NA		-0.660941
	D035-A12	P53472	cytoskeleton, cytoplasm, ATP binding, nucleotide binding	Actin, cytoskeletal 1A;Actin, cytoskeletal IA		-0.593804
	D035-B12	A7RS13	proton-transporting V-type ATPase, V0 domain, hydrogen ion transmembrane transporter activity, hydrogen ion transporting ATP synthase activity, rotational mechanism, ATP synthesis coupled proton transport, proton-transporting ATP synthase complex, coupli	Predicted protein		-0.352687
	D035-G9	A7SMT0	small GTPase mediated signal transduction, nucleotide binding, protein transport, GTP binding	RAB21, member RAS oncogene family		-0.763355
	D036-C4			NA		-0.600077
	D038-C6	Q7YZD7	ATP binding, cytoplasm, protein binding, nucleotide binding, cytoskeleton	Actin		-0.508241
	D038-G8	Q26378	ATP binding, cytoplasm, protein binding, nucleotide binding, cytoskeleton	Cytoskeletal actin 1		-0.538126
	D039-C4	A7RGX5	phospholipase inhibitor activity, extracellular region	Predicted protein		-0.646464
	D040-C8			NA		-0.452467
	D042-A12			NA		-0.439457
	D043-B4			NA		-0.427787
	D043-C11	Q90X04	lipid transport, lipid transporter activity	Vitellogenin		0.879195
	D043-C6			NA		-0.57641
	D045-E1			NA		-0.316379
	D045-F9			NA		-0.431774
	D045-G5	Q1HQX6	binding	Molecular co-chaperone STI1		-0.572007
	D046-C6	O14815	intracellular, proteolysis, digestion, cysteine-type endopeptidase activity, calcium-dependent cysteine-type endopeptidase activity, calcium ion binding, peptidase activity, hydrolase activity, cysteine-type peptidase activity	Calpain-9		-0.942967
	D046-E1			NA		-0.359975
	D046-G3			NA		0.536766
	D046-H3	Q6V0K7	nucleus, nuclear envelope, protein binding	Oncoprotein-induced transcript 3 protein		0.679796
	D047-B7			NA		-0.472844
	D047-C10	A7SYK1	tricarboxylic acid cycle, lyase activity, catalytic activity, fumarate hydratase activity, tricarboxylic acid cycle enzyme complex, fumarate metabolic process	Predicted protein		0.529433
	D047-C12	B5JQ02	flavin adenine dinucleotide binding, oxidoreductase activity, catalytic activity	FAD binding domain protein		0.384415
	D049-A2			NA		-0.49125
	D049-A5			NA		-0.384635
	D051-B7	A8N5I0	membrane, chloride transport, integral to membrane, transmembrane transport, voltage-gated chloride channel activity, ion channel activity	Predicted protein		-0.493828
	D051-C9	Q6UUX0	ATP binding, cytoplasm, protein binding, nucleotide binding, cytoskeleton	Actin		-0.551212
	D051-G6	B4L7D0	ATP metabolic process, ATP binding, plasma membrane ATP synthesis coupled proton transport, ATP biosynthetic process, nucleotide binding, nucleoside-triphosphatase activity, proton transport, proton-transporting ATPase activity, rotational mechanism, hyd	ATP synthase beta chain, mitochondrial		0.411487
	D052-C3	A7SKV8	zinc ion binding, metal ion binding	Predicted protein		-2.71173
	D053-C6			NA		-1.10254
	D053-E6			NA		-0.441881
	D053-F3	Q589S9	lipid transport, lipid transporter activity	Vitellogenin		0.989144
	G028-H03	C3Z941	histidine catabolic process, urocanate hydratase activity	Putative uncharacterized protein		-0.45178
	G030-B10	Q8TEM1	nuclear membrane, nucleus, integral to membrane, membrane, endoplasmic reticulum membrane, endoplasmic reticulum, nuclear pore, nuclear envelope, protein dimerization activity, transmembrane transport, mRNA transport, viral reproduction, glucose transport, protein transport, regulation of glucose transport, hexose transport, transport, carbohydrate metabolic process	Nuclear pore membrane glycoprotein 210;Nuclear pore protein gp210		0.44432
	G030-C10			NA		0.601875
	G030-E04			NA		-0.531738
	G030-F04			NA		-1.14644
	GS01AF05	Q3SZC4	golgi stack, golgi apparatus, chromosome, nucleus, lipid binding	NSFL1 cofactor p47;p97 cofactor p47		0.553837
	GS01BF03			NA		0.540458
	GS01BG07			NA		-0.243247
	GS01CC08			NA		1.09846
	GS01CE07			NA		-0.491332
	GS01DC08			NA		1.04577
	GS01DE10			NA		-0.638653
	GS01DF01			NA		-0.403405
	GS01EA10			NA		0.715879
	GS01EB05			NA		0.586385
	GS01EH01			NA		-0.708157
	GS01EH12			NA		-0.762787
	GS01GA11			NA		-0.563611
	GS01GB04			NA		0.410081
	GS01GF02			NA		0.665071
	GS01HA07			NA		0.78923
	GS01HD07			NA		1.47033
	GS01IA07	A7RL31	membrane	Trefoil factor		0.856321
	GS01IA12	A7RMB4	calcium ion binding	Predicted protein		1.24913
	GS01IE07	Q90YV5	intracellular, ribosome, ribonucleoprotein complex, translation, structural constituent of ribosome	60S ribosomal protein L13		-0.431958
	GS01IE12	A7SPR7	protein binding, COPI vesicle coat, retrograde vesicle-mediated transport, Golgi to ER, binding, structural molecule activity	Coatomer epsilon subunit		-0.373747
	GS01IF02	A7SEP5	magnesium ion binding, ATP binding, cytoplasm, nucleotide binding, methionine adenosyltransferase activity, one-carbon metabolic process, metal ion binding, transferase activity	Methionine adenosyltransferase II, alpha		-0.470927
	GS01IG02			NA		0.694124
	GS01JB09	A7RUV7	protein folding, calcium ion binding	Predicted protein		-0.641022
	GS01JB11	A7RL31	membrane	Trefoil factor		1.32885
	GS01JC11	A7RL31	membrane	Trefoil factor		0.715078
	GS01JH04	B4N224	ribosome, RNA binding, structural constituent of ribosome, rRNA binding, intracellular, metal ion binding, ribonucleoprotein complex, translation	Ribosomal protein L37		-0.277667
	GS01KE12	A7RIY9	DNA binding, transcription initiation, DNA-dependent, nucleus, RNA polymerase II transcription factor activity, regulation of sequence-specific DNA binding transcription factor activity, transcription initiation factor activity	Predicted protein		0.350412
	GS01KE12	A7RIY9	DNA binding, transcription initiation, DNA-dependent, nucleus, RNA polymerase II transcription factor activity, regulation of sequence-specific DNA binding transcription factor activity, transcription initiation factor activity	Predicted protein		1.95052
	GS01LB06	A7SNP7	flavin adenine dinucleotide binding, oxidation-reduction process, oxidoreductase activity, oxidoreductase activity, acting on the CH-CH group of donors, metabolic process, acyl-CoA dehydrogenase activity	Acyl-Coenzyme A dehydrogenase		0.593809
	GS01LD08	A7T002	nitrogen compound metabolic process, hydrolase activity, acting on carbon-nitrogen (but not peptide) bonds	Predicted protein		-1.02604
	GS01MD01	A7RUT6	microtubule, ATP binding, motor activity, nucleotide binding, microtubule-based movement, microtubule motor activity	Kinesin-like protein protein 6		0.516083
	GS01ND02	Q6PBW4	peptidyl-prolyl cis-trans isomerase activity, protein folding, isomerase activity	Peptidyl-prolyl cis-trans isomerase		-0.517282
	GS01NE03	A7RL31	membrane	Trefoil factor		1.66685
	GS01NG08	A7RP70	iron ion binding, mitochondrion, electron carrier activity, transport, heme binding, metal ion binding, electron transport chain, respiratory chain	Cytochrome c		-0.358631
	GS01OA06	Q5ZMW3	cytoplasm, nucleus, binding, fibroblast growth factor, anti-apoptosis, apoptosis	Apoptosis inhibitor 5;API-5		-1.15478
	GS01PA08	A7RJK5	hydrolase activity	Histone deacetylase family protein		1.1701
	GS01PD03	Q8AVY9	DNA binding, regulation of transcription, DNA-dependent, nucleic acid binding	Ybx1 protein		0.748624
	GS01PF03	Q8ITA6	ribosome, RNA binding, small ribosomal subunit, structural constituent of ribosome, intracellular, ribonucleoprotein complex, translation	Ribosomal protein S15e		-0.418317
	GS01PG04			NA		0.410783
	GS01PH08			NA		0.593195
	GS01PH11			NA		-0.664309
	GS01QF01	C1BSF1	heat shock protein binding	DnaJ homolog dnj-2		0.593506
	GS01RE01			NA		0.454703
	GS01RE12			NA		-0.336971
	GS01SC07			NA		0.576015
	GS01SG04	A8S0U4	calcium ion binding	CnPolydom		-0.668911
	GS01SG11	A7SF13	glycolysis, lyase activity, metabolic process, fructose-bisphosphate aldolase activity, catalytic activity	Fructose-bisphosphate aldolase		0.625874
	GS01TE05			NA		-0.476188
	GS01VC03			NA		1.0782
	GS01VF11	A5WVK3	protein binding	Novel protein		-0.712284
	GS01YC02	A7RKC5	integral to membrane, G-protein coupled receptor protein signaling pathway	Predicted protein		-0.376611
	GS01YE05	A7RL31	membrane	Trefoil factor		1.16399
	GS01YF03			NA		-0.802345
	GS01YF05			NA		1.00709
	GS01ZA03			NA		-0.581602
	GS01ZA09			NA		-0.23269
	GS01ZH11	Q2H1K5	tRNA binding	Putative uncharacterized protein		-0.601273
	X001-A2			NA		-0.268403
	X001-E11			NA		-0.466947
	Day 28 Mid versus control CO2 A. millepora corals
	Clone ID	GO Match	GO Description	Annotation		Log2 Fold Change
	A004-C8	A7SE59	protein binding, nucleotide binding, septin complex, GTP binding, cell cycle	Predicted protein		0.564311
	A005-F2			NA		0.731365
	A008-E8			NA		0.525845
	A009-D6	Q4QEL9	microtubule, ATP binding, motor activity, nucleotide binding, microtubule-based movement, microtubule motor activity	Putative kinesin		0.498737
	A009-G6	A7S978	membrane, symporter activity, integral to plasma membrane, integral to membrane, neurotransmitter, transport, neurotransmitter transport	High-affinity dopamine transporter		0.641466
	A009-G9			NA		-0.407896
	A012-D7	Q64LC9	nucleolus, nucleotide binding, RNA binding, zinc ion binding, mRNA processing, RNA splicing	RNA-binding protein 4B		0.371647
	A016-B8	A7SL35	histidine catabolic process, dopamine beta-monooxygenase activity	Predicted protein		-0.477015
	A021-C9			NA		-0.391632
	A022-A2	Q7RTR2	cytoplasm, ATP binding, nucleotide binding, Tcell activation, negative regulation of NF-kappaB transcription factor activity, I-kappaB kinase/NF-kappaB cascade	Protein NLRC3;CARD15-like protein		0.553385
	A023-D4			NA		0.758212
	A027-D1			NA		0.402188
	A031-A7	B7ZV06	protein transport	Bc2 protein		-0.805849
	A031-C4	A7RQP1	ATP binding, protein kinase activity, nucleotide binding, protein phosphorylation, protein serine/threonine kinase activity	predicted protein		-0.603038
	A031-D1	A7SEP5	magnesium ion binding, ATP binding, cytoplasm, nucleotide binding, methionine adenosyltransferase activity, one-carbon metabolic process, metal ion binding, transferase activity	S-adenosylmethionine synthase		0.924597
	A031-D5	P70412	integral to membrane, transport vesicle membrane, cell adhesion, cell cycle, cell division, trypsinogen activation	CUB and zona pellucida-like domain-containing protein 1		-0.805615
	A039-D10	A7SWW2	ATP binding, dynein complex, nucleotide binding, nucleoside-triphosphatase activity, ATPase activity, microtubule-based movement, microtubule motor activity	Predicted protein		0.445682
	A039-G7			NA		0.587508
	A040-F2	Q1HPQ0	cytoplasm, cytoskeleton, actin binding	Tropomyosin-2		0.492058
	A042-H12	A7S6S9	metabolic process, catalytic activity	Predicted protein, similar to Pyruvate dehydrogenase		-0.359801
	A046-A11	A4FVM5	ATP metabolic process, ATP binding, plasma membrane ATP synthesis coupled proton transport, ATP biosynthetic process, nucleotide binding, nucleoside-triphosphatase activity, proton transport, proton-transporting ATPase activity, rotational mechanism	ATP synthase subunit beta		0.448967
	A049-G6	A5LGG8	endoplasmic reticulum, protein folding, unfolded protein binding, calcium ion binding	Calnexin		0.492723
	A050-D1	A3LYI0	cytoplasm, response to stress	Stress response protein NST1		0.84403
	B011-H7	A7S6K3	endodeoxyribonuclease activity, producing 5'-phosphomonoesters	TatD-related deoxyribonuclease		1.3565
	B012-A12	A7SKZ8	ATP binding, helicase activity, ATP-dependent helicase activity, hydrolase activity, nucleic acid binding	Predicted protein		0.473707
	B014-H4			NA		0.393131
	B020-H4			NA		0.447931
	B022-A9			NA		0.740887
	B025-D5			NA		-0.400129
	B028-C1	A7RN19	RNA binding, ribonucleoprotein complex	Ssa2 protein		0.399188
	B029-G1	A7SEP5	magnesium ion binding, ATP binding, cytoplasm, nucleotide binding, methionine adenosyltransferase activity, one-carbon metabolic process, metal ion binding, transferase activity	S-adenosylmethionine synthase		0.773127
	B032-A6	A7RLS8	hydrolase activity	Predicted protein		0.385596
	B034-F4	A7SFU9	ATP binding, protein kinase activity, protein phosphorylation, protein serine/threonine kinase activity	Predicted protein		0.781529
	B036-E6	A7SBN4	protein binding, zinc ion binding, signal transduction, metal ion binding, regulation of apoptosis	Predicted protein		0.99934
	B036-G11	D1LX59	protein binding	LRRC48-like protein		-0.423227
	B037-F4	A7T0J6	transmembrane transport	Predicted protein		0.850797
	B037-H11	Q9UGV2	cytoplasm, cell differentiation, spermatogenesis, negative regulation of cell growth	Protein NDRG3		0.567236
	B037-H7			NA		0.556779
	B039-E10			NA		0.411778
	B042-G12	A7S7W1	protein binding	Predicted protein		0.381878
	C005-B6			NA		-0.578864
	C007-H7	Q2VU38	ATP binding, protein kinase activity, protein phosphorylation, protein serine/threonine kinase activity	IKK-like protein		-0.629624
	C010-B12	Q6GLN5	Golgi membrane, integral to membrane	NEDD4 family-interacting protein 1		-0.420218
	C011-H7	A3LYI0	cytoplasm, response to stress	Stress response protein NST1		0.818893
	C017-H2	B3VMK3	hydrolase activity, triglyceride lipase activity, catalytic activity, lipid metabolic process	Triglyceride lipase		0.705739
	C019-A2			NA		-0.922818
	C019-E6	A7S4V3	glycolysis, oxidation-reduction process, carbohydrate metabolic process, oxidoreductase activity, oxidoreductase activity, acting on the CH-OH group of donors, NAD or NADP as acceptor, metabolic process, cellular carbohydrate metabolic process, catalytic	Malate dehydrogenase 1, NAD		-0.487944
	D003-C6	Q4GXQ8	ribosome, RNA binding, small ribosomal subunit, structural constituent of ribosome, intracellular, ribonucleoprotein complex, translation	Ribosomal protein S15e		-0.325522
	D004-B4			NA		0.461706
	D004-D11			NA		-0.71104
	D005-B12	B3RIW4	prefoldin complex, protein folding, unfolded protein binding	Prefoldin subunit		-0.532321
	D006-A12			NA		-0.285574
	D006-C12	Q4RGI9	Golgi membrane	E-selectin ligand 1		-0.513421
	D008-G3	Q92519	cytoplasm, cytoskeleton, nucleus, ATP binding, protein kinase activity, protein kinase inhibitor activity, transcription factor binding, ubiquitin protein ligase binding, ubiquitin-protein ligase regulator activity, negative regulation of fat cell differe	Tribbles homolog 2;TRB-2		-0.522841
	D010-A10			NA		-0.610824
	D011-C11			NA		-0.485617
	D012-G12	A7T386	membrane	Predicted protein		0.705862
	D013-F11			NA		-0.531908
	D014-C6			NA		-0.467835
	D015-G4			NA		-0.559913
	D016-H2	Q05B30		WD repeat-containing protein 91		0.990512
	D017-F4			NA		-0.557542
	D018-C7	C1C4R8	oxidation-reduction process, oxidoreductase activity, metabolic process, catalytic activity, binding	3-hydroxybutyrate dehydrogenase type 2		-0.296325
	D019-A6			NA		-0.370433
	D019-C8			NA		-0.490259
	D019-D3			NA		-0.381247
	D019-D8			NA		-0.532536
	D021-E12	Q8N1B4	endosome membrane, Golgi apparatus, protein transport	Vacuolar protein sorting-associated protein 52 homolog		-0.488344
	D021-F7	A7SM22	cellular iron ion homeostasis, oxidation-reduction process, iron ion transport, oxidoreductase activity, transition metal ion binding, ferric iron binding, binding, metal ion binding	Ferritin		1.1297
	D021-H2			NA		-0.502967
	D022-G3			NA		0.386329
	D022-H10	Q3UQ28	extracellular matrix, extracellular space, extracellular region, proteinaceous extracellular matrix, metal ion binding, heme binding, oxidoreductase activity, peroxidase activity, oxidation-reduction process, hydrogen peroxide catabolic process, extrace	Peroxidasin homolog		0.599706
	D022-H10	C3YBD1	oxidation-reduction process, scavenger receptor activity, heme binding, polysaccharide binding, binding, response to oxidative stress, peroxidase activity, immune response	Putative uncharacterized protein		0.703918
	D024-H2			NA		0.72699
	D025-F11	Q6ZMW3	cytoplasm, cytoskeleton, microtubule	Echinoderm microtubule-associated protein-like 6		-0.588165
	D027-C2			NA		0.479676
	D029-F6			NA		-0.419242
	D031-B9	P61026	membrane, plasma membrane, golgi apparatus, GTP binding, nucleotide binding, transport, protein transport, small GTPase mediated signal transduction	Ras-related protein Rab-10		-0.288712
	D031-E8	A7RMT6	phosphatase activity, MAP kinase tyrosine/serine/threonine phosphatase activity, hydrolase activity, protein dephosphorylation, dephosphorylation, protein tyrosine phosphatase activity, protein tyrosine/serine/threonine phosphatase activity	Predicted protein		0.376679
	D031-G5	Q6ZZY0	cytoplasm, nucleus, nucleotide binding, DNA photolyase activity, receptor activity, photoreceptor activity, DNA repair, transcription, DNA-dependent, regulation fo transcription, DNA-dependent, protein-chromophore linkage, rhythmic process, response to st	Cryptochrome-1		-0.646579
	D033-B5			NA		-0.551641
	D033-D12			NA		-0.436574
	D039-C4	A7RGX5	phospholipase inhibitor activity, extracellular region	Predicted protein		-0.909482
	D046-C6	O14815	intracellular, proteolysis, digestion, cysteine-type endopeptidase activity, calcium-dependent cysteine-type endopeptidase activity, calcium ion binding, peptidase activity, hydrolase activity, cysteine-type peptidase activity	Calpain-9		-0.667971
	D047-H5	A1L3K2	magnesium ion binding, pyruvate kinase activity, glycolysis, potassium ion binding, kinase activity, catalytic activity, transferase activity	Pyruvate kinase		-0.535003
	D049-D5	Q6PH57	signal transducer activity, signal transduction	Guanine nucleotide-binding protein G(I)/G(S)/G(T) subunit beta-1;Transducin beta chain 1		-0.375648
	D050-B10			NA		-0.742702
	D051-B11	Q66I16	electron-transferring-flavoprotein dehydrogenase activity, oxidation-reduction process	Zgc:92093		-0.436051
	G027-F05	A7SPQ4	ribosome, structural constituent of ribosome, intracellular, translation	Ribosomal protein S17		-0.362886
	G030-B10	Q8TEM1	nuclear membrane, nucleus, integral to membrane, membrane, endoplasmic reticulum membrane, endoplasmic reticulum, nuclear pore, nuclear envelope, protein dimerization activity, transmembrane transport, mRNA transport, viral reproduction, glucose tra	Nuclear pore membrane glycoprotein 210;Nuclear pore protein gp210		0.529194
	G030-E04			NA		-0.548149
	GS01AF03	Q5R7X2	nucleus, RNA binding, nucleic acid binding, nucleotide binding, RNA processing	U2 snRNP-associated SURP motif-containing protein;140 kDa Ser/Arg-rich domain protein		0.631934
	GS01CC03			NA		0.735585
	GS01EH01			NA		-0.545138
	GS01FE07			NA		0.402842
	GS01FF07	Q9D4V3		Coiled-coil domain-containing protein 83		-0.737937
	GS01GF02			NA		0.754303
	GS01IA12	A7RMB4	calcium ion binding	Predicted protein		1.25914
	GS01LB12			NA		-0.578667
	GS01NG08	A7RP70	iron ion binding, mitochondrion, electron carrier activity, transport, heme binding, metal ion binding, electron transport chain, respiratory chain	Cytochrome c		-0.264132
	GS01PF03	Q8ITA6	ribosome, RNA binding, small ribosomal subunit, structural constituent of ribosome, intracellular, ribonucleoprotein complex, translation	Ribosomal protein S15e		-0.460247
	GS01RE08			NA		0.562616
	GS01RH03	Q6DN14	membrane, membrane fraction, integral to membrane, calcium ion binding, calcium-mediated signaling, calcium-dependant phospholipid binding	Multiple C2 and transmembrane domain-containing protein 1		0.820976
	GS01SC07			NA		0.638224
	GS01TD02	P87344	motor activity, myosin complex, myosin filament	Myosin heavy chain		-0.604967
	GS01TF10			NA		-0.675921
	GS01VD10			NA		-0.332694
	GS01WF06	Q9UDY8	CBM complex, cytosol, nucleus, perinuclear region of cytoplasm, cysteine-type endopeptidase activity, protein self-association, signal transducer activity, ubiquitin-protein ligase activity, activation of NF-kappaB-inducing kinase activity, anti-apoptosis	Mucosa-associated lymphoid tissue lymphoma translocation protein 1 (MALT1)		-0.809647
	GS01YC02	A7RKC5	integral to membrane, G-protein coupled receptor protein signaling pathway	Predicted protein		-0.468923
	GS01YF03			NA		-0.927155
	GS01ZF05	B5M6D9	ribosome, RNA binding, small ribosomal subunit, structural constituent of ribosome, intracellular, ribonucleoprotein complex, translation	40S ribosomal protein S15		-0.358581
	Day 28 High versus Mid CO2 A. millepora corals
	Clone ID	GO Match	GO Description	Annotation		Log2 Fold Change
	A001-A11	B5FXQ1	ribosome, structural constituent of ribosome, intracellular, translation	Ribosomal protein S7		-0.909748
	A001-G12	B7T141	binding	Tyrosine kinase receptor		0.432247
	A001-G2			NA		0.775071
	A003-E1	A7SL35	histidine catabolic process, dopamine beta-monooxygenase activity	Predicted protein		1.59692
	A005-C9			NA		0.781467
	A005-F2			NA		-0.814655
	A008-B11			NA		1.01434
	A009-D6	Q4QEL9	microtubule, ATP binding, motor activity, nucleotide binding, microtubule-based movement, microtubule motor activity	Putative kinesin		-0.578997
	A009-H12			NA		-0.533398
	A010-G1			NA		-0.661593
	A012-C3			NA		0.781365
	A013-D10			NA		0.675141
	A013-D12	A7S4V9	peptidase activity, hydrolase activity, cysteine-type peptidase activity, protein binding, intracellular, apoptosis, proteolysis, cysteine-type endopeptidase activity, regulation of apoptosis	Caspase 3		1.96969
	A013-F9			NA		0.833639
	A013-H7	A7SIF0	nucleotide binding, nucleic acid binding	SJCHGC06052 protein		-0.417119
	A014-A9	A7S0W1	calcium-dependent phospholipid binding, calcium ion binding	Predicted protein		0.527987
	A014-C6			NA		0.863806
	A014-E1	A7RFW8	ATP binding, DNA replication, oxidation-reduction process, ribonucleoside-diphosphate reductase activity, protein binding, oxidoreductase activity, ribonucleoside-diphosphate reductase complex	Ribonucleoside-diphosphate reductase		0.615892
	A014-G2			NA		3.31184
	A015-F5	A7SL35	histidine catabolic process, dopamine beta-monooxygenase activity	Predicted protein		1.57809
	A015-H1	A7SBZ8	ribosome, structural constituent of ribosome, large ribosomal subunit, intracellular, translation	L13a		0.466523
	A015-H4			NA		0.972916
	A016-B8	A7SL35	histidine catabolic process, dopamine beta-monooxygenase activity	Predicted protein		1.03528
	A016-E6	Q802G9	cell redox homeostasis, selenium binding	Selenoprotein W, 1;Selenoprotein W1		0.512842
	A018-A1			NA		2.29893
	A018-C8	Q6P788	nucleus, transcription factor complex, cytoplasm, DNA binding, sequence-specific DNA binding transcription factor activity, sequence-specific DNA binding, protein dimerization activity, transcription, DNA-dependent, regulation of transcription, DNA-depe	Cyclic AMP-dependent transcription factor ATF-5;cAMP-dependent transcription factor ATF-5		-0.625682
	A018-E6	B3RKM7	small GTPase mediated signal transduction, nucleotide binding, protein transport, GTP binding	GTP-binding protein o-rab1		0.325802
	A019-H5	A7SI73	membrane, 2 iron, 2 sulfur cluster binding, oxidoreductase activity, acting on diphenols and related substances as donors, ubiquinol-cytochrome-c reductase activity, oxidation-reduction process, mitochondrion, oxidoreductase activity, transport, iron-sul	Ubiquinol-cytochrome c reductase iron-sulfur subunit		0.980738
	A021-D2			NA		0.863771
	A022-B1	A7SL35	histidine catabolic process, dopamine beta-monooxygenase activity	Predicted protein		1.79265
	A027-C12			NA		1.22429
	A027-G3			NA		0.524951
	A030-E8	A7RLE8	membrane, integral to membrane	Predicted protein		0.544215
	A031-A4			NA		0.5682
	A031-A7	B7ZV06	protein transport	Bc2 protein		0.813411
	A031-C4	A7RQP1	ATP binding, protein kinase activity, nucleotide binding, protein phosphorylation, protein serine/threonine kinase activity	predicted protein		0.935659
	A031-D1	A7SEP5	magnesium ion binding, ATP binding, cytoplasm, nucleotide binding, methionine adenosyltransferase activity, one-carbon metabolic process, metal ion binding, transferase activity	S-adenosylmethionine synthase		-0.547555
	A031-D5	P70412	integral to membrane, transport vesicle membrane, cell adhesion, cell cycle, cell division, trypsinogen activation	CUB and zona pellucida-like domain-containing protein 1		0.909388
	A032-G5			NA		0.613233
	A034-B3			NA		1.18344
	A034-C5			NA		0.554038
	A034-D8			NA		0.415064
	A034-E9			NA		0.471299
	A034-F3			NA		2.799
	A035-A6			NA		-0.655031
	A036-B3			NA		0.765359
	A036-G1	A7S7W7	calcium-dependent cysteine-type endopeptidase activity, peptidase activity, hydrolase activity, cysteine-type peptidase activity, intracellular, proteolysis, calcium ion binding, cysteine-type endopeptidase activity	Calpain B		0.630032
	A037-E2			NA		0.803992
	A038-H9	A7SY62	peptidase activity, hydrolase activity, cysteine-type peptidase activity, proteolysis, cysteine-type endopeptidase activity	Predicted protein		-0.410885
	A039-D4	A7S7W7	calcium-dependent cysteine-type endopeptidase activity, peptidase activity, hydrolase activity, cysteine-type peptidase activity, intracellular, proteolysis, calcium ion binding, cysteine-type endopeptidase activity	CAPN9 protein		0.638514
	A041-E2	A7RJJ7	ribosome, RNA binding, small ribosomal subunit, structural constituent of ribosome, intracellular, ribonucleoprotein complex, translation	Predicted protein		0.325379
	A042-F9			NA		1.28432
	A043-A9	A7SMH8	membrane, integral to membrane, transmembrane transport	Predicted protein		0.807483
	A043-C10			NA		0.584481
	A044-C5	A7S0F5	sugar binding	Membrane spanning 4 domains subfamily A member 8B.		1.10533
	A046-H2			NA		0.60175
	A047-B7			NA		0.854888
	A048-B9			NA		0.503665
	A048-D1	C3Z395	microtubule, nucleotide binding, microtubule-based process, microtubule-based movement, GTPase activity, protein polymerization, protein complex, GTP binding, structural molecule activity	Similar to tubulin, alpha 1 (Tubulin alpha 6)		0.50516
	A049-E10			NA		0.531584
	A049-H11	Q6EE37	ATP metabolic process, ATP binding, plasma membrane ATP synthesis coupled proton transport, ATP biosynthetic process, nucleotide binding, proton transport, proton-transporting ATPase activity, rotational mechanism, hydrogen ion transporting ATP synthase	Atp5a1-prov protein		0.419481
	A050-A4			NA		0.332811
	A050-F7			NA		0.63587
	B017-E5	A7SM27	protein binding, zinc ion binding, signal transduction, metal ion binding, regulation of apoptosis	TNF-receptor-associated factor 3		0.560405
	B017-G11	A7RKQ3	ATP binding, protein kinase activity, nucleotide binding, protein phosphorylation, protein serine/threonine kinase activity	Predicted protein		-0.375748
	B018-C7			NA		0.67573
	B018-G10			NA		0.564769
	B022-A9			NA		-0.611332
	B024-G5	Q7Q7K6	ATP binding, cytoplasm, protein binding, nucleotide binding, cytoskeleton	Cytoskeletal actin 1		-0.387481
	B025-D1	A7SVX5	zinc ion binding, nucleic acid binding	PIAS3 protein, Protein inhibitor of of activated STAT1		-0.481537
	B036-A3	Q9Y3Y2	nucleus, nucleolus, intracellular membrane-bounded organelle, RNA binding, regulation of transcription, DNA-dependent, transcription, DNA-dependent	Chromatin target of PRMT1 protein		-0.462196
	B043-B12			NA		0.510411
	C001-G6	O14683	membrane, integral to membrane, response to stress, negative regulation of cell proliferation	Tumor protein p53-inducible protein 11		0.402475
	C002-D6	Q802G9	cell redox homeostasis, selenium binding	Selenoprotein W, 1;Selenoprotein W1		0.585714
	C002-G10	B7T141	binding	Tyrosine kinase receptor		0.760617
	C003-E6	Q6TS36	microtubule, nucleotide binding, microtubule-based process, microtubule-based movement, GTPase activity, protein polymerization, protein complex, GTP binding, structural molecule activity	Neural alfa2 tubulin		0.428235
	C004-H8	Q802G9	cell redox homeostasis, selenium binding	Selenoprotein W, 1;Selenoprotein W1		0.548189
	C006-B11	A0EJ86	iron ion binding, oxidation-reduction process, catalase activity, oxidoreductase activity, heme binding, response to oxidative stress, metal ion binding, peroxidase activity, hydrogen peroxide catabolic process	Catalase		0.56494
	C007-G11	C3YBD1	oxidation-reduction process, scavenger receptor activity, heme binding, polysaccharide binding, binding, response to oxidative stress, peroxidase activity, immune response	Putative uncharacterized protein		-0.994288
	C008-D10	Q66PV2	bioluminescence, protein-chromophore linkage	Colorless GFP-like protein		-0.526546
	C009-E11			NA		0.7596
	C010-B12	Q6GLN5	Golgi membrane, integral to membrane	NEDD4 family-interacting protein 1		0.436947
	C012-A4	O61491	membrane, plasma membrane, flotillin complex, caveola, structural molecule activity, multicellular organismal development	Flotillin-1		-0.409002
	C012-F12	A7RL31	membrane	Trefoil factor		1.38566
	C013-B1			NA		1.28484
	C013-F7	A0ZVQ7	membrane, integral to membrane, cell communication, multicellular organismal development, calcium ion binding, Notch signaling pathway	EGF-like protein		-0.498739
	C014-G9	A7RFX2	oxidation-reduction process, oxidoreductase activity, acting on the CH-NH2 group of donors, NAD or NADP as acceptor, oxidoreductase activity, metabolic process, cellular amino acid metabolic process, catalytic activity, binding	Putative glutamate dehydrogenase		-0.624158
	C017-H1	D0U6N4	calcium ion binding	Calmodulin, putative		-0.603809
	D004-B3			NA		0.949332
	D004-B3			NA		1.19762
	D004-B4			NA		-0.508977
	D004-G8			NA		-0.351187
	D005-B2	Q7QC84	mitochondria, malonic semialdehyde oxidative decarboxylase activity, 2-methyl-3-oxopropanoate:NAD+ 3-oxidoreductase (CoA-propanoylating)	Probable methylmalonate-semialdehyde dehydrogenase [acylating], mitochondrial;MMSDH		0.741357
	D005-B2	Q2F6F8	oxidation-reduction process, oxidoreductase activity, valine metabolic process, metabolic process, methylmalonate-semialdehyde dehydrogenase (acylating) activity	Methylmalonate semialdehyde dehydrogenase-like protein		0.552373
	D005-E3	C3ZF34	membrane, ATP binding, nucleotide binding, nucleoside-triphosphatase activity, integral to membrane, chloride channel activity, ATPase activity, transport, transmembrane transport, ATPase activity, coupled to transmembrane movement of substances, ion tra	Novel ABC transporter similar to human multidrug-resistance proteins (MRP)		0.916301
	D010-A10			NA		0.885863
	D012-D5	A7RIR2	cell adhesion	c-type lectin/mannose binding lectin		-0.470143
	D013-C8	Q2F6H4	DNA binding, regulation of transcription, DNA-dependent, protein dimerization activity, sequence-specific DNA binding, sequence-specific DNA binding transcription factor activity, nucleus	Activating transcription factor 4-like protein		-0.613899
	D013-F11			NA		0.435928
	D015-D6			NA		1.44494
	D017-H7			NA		1.85107
	D018-C7	C1C4R8	oxidation-reduction process, oxidoreductase activity, metabolic process, catalytic activity, binding	3-hydroxybutyrate dehydrogenase type 2		0.288389
	D019-F4	A7SRP2	metabolic process, sulfuric ester hydrolase activity, catalytic activity	Sulfatase 1		-0.71892
	D019-G5	Q0IH87	nucleus, DNA binding, sequence-specific DNA binding transcription factor activity, sequence-specific DNA binding, transcription, DNA-dependent, regulation of transcription, DNA-dependent, multicellular organismal development, nervous system development	Paired box protein Pax-3-B;xPax3-B		-0.848206
	D019-G5	Q6DIG5	DNA binding, regulation of transcription, DNA-dependent, sequence-specific DNA binding, sequence-specific DNA binding transcription factor activity, nucleus, multicellular organismal development,,	Paired box 3		-0.986673
	D020-F3			NA		-0.50118
	D021-E12	Q8N1B4	endosome membrane, Golgi apparatus, protein transport	Vacuolar protein sorting-associated protein 52 homolog		0.47902
	D022-H10	Q3UQ28	extracellular matrix, extracellular space, extracellular region, proteinaceous extracellular matrix, metal ion binding, heme binding, oxidoreductase activity, peroxidase activity, oxidation-reduction process, hydrogen peroxide catabolic process, extrace	Peroxidasin homolog		-0.620915
	D023-H4	Q2F6H4	DNA binding, regulation of transcription, DNA-dependent, protein dimerization activity, sequence-specific DNA binding, sequence-specific DNA binding transcription factor activity, nucleus	Activating transcription factor 4-like protein		-0.590488
	D024-H2			NA		-0.604271
	D025-F11	Q6ZMW3	cytoplasm, cytoskeleton, microtubule	Echinoderm microtubule-associated protein-like 6		0.521314
	D028-C5			NA		-0.429353
	D031-G5	Q6ZZY0	cytoplasm, nucleus, nucleotide binding, DNA photolyase activity, receptor activity, photoreceptor activity, DNA repair, transcription, DNA-dependent, regulation fo transcription, DNA-dependent, protein-chromophore linkage, rhythmic process, response to st	Cryptochrome-1		0.424872
	D033-D7	C3ZEB1	oxidation-reduction process, copper ion binding, oxidoreductase activity, metal ion binding	Hephaestin		-0.476409
	D035-B12	A7RS13	proton-transporting V-type ATPase, V0 domain, hydrogen ion transmembrane transporter activity, hydrogen ion transporting ATP synthase activity, rotational mechanism, ATP synthesis coupled proton transport, proton-transporting ATP synthase complex, coupli	Predicted protein		-0.357997
	D042-B3			NA		0.415993
	D045-B6	A7RMA6	small GTPase mediated signal transduction, nucleotide binding, protein transport, GTP binding	Predicted protein		0.616504
	D046-C6	O14815	intracellular, proteolysis, digestion, cysteine-type endopeptidase activity, calcium-dependent cysteine-type endopeptidase activity, calcium ion binding, peptidase activity, hydrolase activity, cysteine-type peptidase activity	Calpain-9		0.931455
	D046-G3			NA		-0.499216
	D046-H3	Q6V0K7	nucleus, nuclear envelope, protein binding	Oncoprotein-induced transcript 3 protein		0.773172
	D047-E6	A7SX86	zinc ion binding, intracellular	Predicted protein		1.02755
	D047-G3	A7RFC2	nucleic acid binding	Cniwi		-0.492397
	D051-B11	Q66I16	electron-transferring-flavoprotein dehydrogenase activity, oxidation-reduction process	Zgc:92093		0.399933
	D052-A8			NA		0.8152
	D053-F4			NA		0.358579
	G027-C12			NA		-0.64887
	GS01CC03			NA		-0.613318
	GS01CC08			NA		0.403011
	GS01EA10			NA		0.608841
	GS01FE07			NA		-0.428126
	GS01IA07	A7RL31	membrane	Trefoil factor		1.52124
	GS01IE07	Q90YV5	intracellular, ribosome, ribonucleoprotein complex, translation, structural constituent of ribosome	60S ribosomal protein L13		-0.510056
	GS01JB11	A7RL31	membrane	Trefoil factor		1.15521
	GS01JB12	A7RL31	membrane	Trefoil factor		1.21188
	GS01JC11	A7RL31	membrane	Trefoil factor		0.743333
	GS01KD12	A7SSX5	RNA processing, nucleus, nuclear mRNA splicing, via spliceosome, intracellular, binding	Predicted protein		1.00665
	GS01LA07			NA		0.479693
	GS01LH06			NA		-0.426597
	GS01MD01	A7RUT6	microtubule, ATP binding, motor activity, nucleotide binding, microtubule-based movement, microtubule motor activity	Kinesin-like protein protein 6		0.702505
	GS01MH09	Q9CR92		Coiled-coil domain-containing protein 96		-0.854677
	GS01NE03	A7RL31	membrane	Trefoil factor		1.73108
	GS01PC12			NA		-0.432703
	GS01PG04			NA		0.430789
	GS01QF01	C1BSF1	heat shock protein binding	DnaJ homolog dnj-2		0.61629
	GS01RC06	D2I0F2	ATP binding, nucleobase, nucleoside, nucleotide kinase activity, nucleobase, nucleoside, nucleotide and nucleic acid metabolic process	KPL2		0.478529
	GS01RE01			NA		0.848806
	GS01RE08			NA		-0.560345
	GS01TD02	P87344	motor activity, myosin complex, myosin filament	Myosin heavy chain		0.670436
	GS01YE05	A7RL31	membrane	Trefoil factor		1.34187
	GS01YF05			NA		1.26998
	GS01YG05	B0BM95		UPF0692 protein C19orf54 homolog		0.586963
	Day 1 High versus control CO2 A. millepora corals
	Clone ID	GO Match	GO Description	Annotation		Log2 Fold Change
	A005-C11			NA		-0.573251
	A007-B1			NA		-0.575169
	A010-G9			NA		-0.686182
	A011-G11	Q8VDH1		F-box only protein 21		-0.486381
	A023-B3			NA		-0.443755
	A036-G9			NA		-0.56125
	A042-D11			NA		0.731263
	A042-D2	Q4S817	zinc ion binding, ubiquitin-protein ligase activity	Chromosome 9 SCAF14710, whole genome shotgun sequence		-0.700736
	A042-H12	A7S6S9	metabolic process, catalytic activity	Predicted protein, similar to Pyruvate dehydrogenase		-0.442152
	B011-H2			NA		-0.969256
	B020-B9	Q8WSS4	magnesium ion binding, ATP binding, mitosis, protein kinase activity, nucleotide binding, nucleus, non-membrane spanning protein tyrosine kinase activity, protein phosphorylation, protein serine/threonine kinase activity	Wee1		0.621334
	B024-B2			NA		-0.599863
	B033-F6	A7SJP9	transferase activity, transferring nitrogenous groups, biosynthetic process, pyridoxal phosphate binding, catalytic activity	Predicted protein		-0.956291
	B034-H6			NA		-0.646707
	B036-H5	A7SEP5	magnesium ion binding, ATP binding, cytoplasm, nucleotide binding, methionine adenosyltransferase activity, one-carbon metabolic process, metal ion binding, transferase activity	S-adenosylmethionine synthase		0.890691
	B039-G11			NA		0.451095
	B040-E5	A7SYB7	protein binding	Predicted protein		-0.320083
	B040-H5	A1A4K4	cortical actin cytoskeleton organization, cytoplasm, protein kinase binding, cortical actin cytoskeleton, protein binding, cytoskeleton, maintenance of apical/basal cell polarity, protein complex assembly	Lethal giant larvae homolog 1 (Drosophila); Lgl		1.18765
	B044-G7	Q5ZML9	histone methyltransferase activity (H3-K36 specific), nucleus, transcription coactivator activity, peptidyl-lysine dimethylation, peptidyl-lysine monomethylation, peptidyl-lysine trimethylation, positive regulation of transcription, DNA-dependent, transcr	Histone-lysine N-methyltransferase setd3		1.07833
	B045-C5	D2V5C1	ATP binding, motor activity, myosin complex	NA		0.468446
	C008-A2			NA		-0.466577
	C015-H3			NA		0.752408
	C018-C12			NA		0.738235
	D004-C11			NA		-0.65185
	D004-C11			NA		-0.61104
	D022-E8	O57468	protein domain specific binding	14-3-3 protein epsilon; Ywhae-prov protein		0.731068
	D024-G11			NA		0.641459
	D036-B7	B9ZSJ2	heat shock protein binding	RESA-like protein with DnaJ domain, putative		0.764562
	D039-F9	Q7T2E1	cartilage development, extracellular matrix constituent secretion	Novel protein similar to vertebrate SEC13-like 1 (S. cerevisiae) (SEC13L1)		0.641808
	D043-B4			NA		-0.513697
	D045-A4			NA		0.710421
	GS01DH06			NA		-0.648991
	GS01FA07	Q9BWJ5	nucleoplasm, reactome, U12-type spliceosomal complex, nuclear mRNA splicing, via sliceome	Splicing factor 3B subunit 5		0.764507
	GS01MA06	C3YQ47	microtubule, ATP binding, motor activity, nucleotide binding, microtubule-based movement, microtubule motor activity	Kinesin-C		-0.905424
	GS01HE06			NA		0.536721
	GS01NG11			NA		-0.465208
	GS01OC01			NA		0.527366
	GS01PB05			NA		1.66124
	GS01PD03	Q8AVY9	DNA binding, regulation of transcription, DNA-dependent, nucleic acid binding	Ybx1 protein		1.02949
	GS01SG11	A7SF13	glycolysis, lyase activity, metabolic process, fructose-bisphosphate aldolase activity, catalytic activity	Fructose-bisphosphate aldolase		1.13041
	GS01TD02	P87344	motor activity, myosin complex, myosin filament	Myosin heavy chain		1.27112
	GS01VF08			NA		-0.655863
	X001-C8			NA		-0.794444
	Day 1 Mid versus control CO2 A. millepora corals
	Clone ID	GO Match	GO Description	Annotation		Log2 Fold Change
	A003-B7			NA		-0.448069
	A003-C8			NA		-0.388567
	A005-B6	A7ST26	membrane, integral to membrane	(A7ST26) predicted protein		-0.722469
	A007-A12	B3RX60	pyridoxine biosynthetic process, pyridoxal kinase activity	Putative uncharacterized protein		-0.941229
	A007-B1			NA		-0.7866
	A009-A6	A0EJ86	heme binding, iron ion binding, oxidation-reduction process, response to oxidative stress, metal ion binding, catalase activity, peroxidase activity, hydrogen peroxide catabolic process, oxidoreductase activity	Catalase		-0.577993
	A015-B11			NA		-0.452511
	A023-B2	A8K874	cytoplasm, protein binding, smooth muscle cell proliferation, transferase activity	cDNA FLJ77588, highly similar to Homo sapiens MAK10 homolog, amino-acid N-acetyltransferase subunit, (S. cerevisiae) (MAK10), mRNA		-0.579019
	A023-F2	A7SCA6	receptor binding, signal transduction, calcium ion binding	Notch-like protein		-0.513358
	A044-C3	Q4JG03	ligase activity, acid-amino acid ligase activity, intracellular, binding, protein modification process	Mcl-1 ubiquitin ligase		-0.707685
	A044-E4	D1LXA1	nucleotide binding, intracellular, GTPase activity, GTP binding	Nucleostemin-like protein		-0.803966
	A046-A11	A4FVM5	ATP metabolic process, ATP binding, plasma membrane ATP synthesis coupled proton transport, ATP biosynthetic process, nucleotide binding, nucleoside-triphosphatase activity, proton transport, proton-transporting ATPase activity, rotational mechanism	ATP synthase subunit beta		-0.314615
	A048-C11	A7STV3	protein binding, zinc ion binding, metal ion binding	TNF-receptor-associated factor 1		0.909616
	A049-H7			NA		-0.531455
	A050-E8			NA		-1.18137
	B015-D5	Q32KR5	neural tube formation, embryonic digit morphogenesis, smoothened signaling pathway, dorsal/ventral pattern formation, determination of left/right symmetry, positive regulation of proteolysis, flagellum, heart looping	(Q32KR5) Hypothetical protein		0.57642
	B018-A10			NA		0.546691
	B019-B8	A7RIQ3	endodeoxyribonuclease activity, producing 5'-phosphomonoesters	Predicted protein		-0.559919
	B020-B9	Q8WSS4	magnesium ion binding, ATP binding, mitosis, protein kinase activity, nucleotide binding, nucleus, non-membrane spanning protein tyrosine kinase activity, protein phosphorylation, protein serine/threonine kinase activity	Wee1		0.582706
	B022-E4			NA		-0.379212
	B027-A12	A7T386	membrane	Predicted protein		0.67602
	B029-C4	A7S3V4	mitochondrion, translation	Mitochondrial ribosome recycling factor		-0.498497
	B029-E2	C3YD65	post-translational protein modification, small conjugating protein ligase activity, ligase activity, regulation of protein metabolic process	Ubiquitin carrier protein		-0.613314
	B037-B1			NA		0.573093
	B042-C3	B1Q2K1	regulation of transcription, DNA-dependent, protein binding, zinc ion binding, sequence-specific DNA binding transcription factor activity, nucleus	Nuclear transcription factor, X-box binding-like 1 (Hypothetical protein LOC152518)		-0.711606
	B042-E7	Q90Z70	retinal ganglion cell axon guidance, brain development, protein binding, axon guidance, axonal fasciculation, metanephros development, identical protein binding, negative regulation of synaptogenesis, positive regulation of axonogenesis, cell surface, ho	Robo2;Roundabout2		-0.743047
	C003-E7			NA		-0.528672
	C011-C8	A7S9E6	zinc ion binding, metal ion binding	Membrane-associated DHHC5 zinc finger protein		0.622247
	C016-E6	A7RLF0	DNA binding, regulation of transcription, DNA-dependent, transcription regulator activity, signal transducer activity, sequence-specific DNA binding transcription factor activity, nucleus, signal transduction,,	BHLH-PAS transcription factor		-0.524814
	C019-C7	A7RFY7	ATP binding, protein tyrosine kinase activity, protein binding, protein kinase activity, protein phosphorylation	Predicted protein		0.398278
	D011-E7	P26632	intracellular, nucleus, transcription DNA-dependent, regulation of transcription, camera-type eye development, nucleic acid binding, DNA binding, zinc ion binding, metal ion binding	Early growth response protein 1;EGR-1		0.455006
	D015-H10	Q921D9	nucleus, transcription, DNA-dependent, regulation of transcription, DNA-dependent, multicellular organismal development, DNA binding	Grainyhead-like protein 1 homolog, Transcription factor CP2-like 2		0.621563
	D019-D3			NA		0.429352
	D021-A12			NA		0.542876
	D021-G7			NA		0.97811
	D024-F1	Q3TQF0	SCF ubiquitin ligase complex, cyclin binding, response to DNA damage stimulus, cell cycle, cyclin catabolic process, SCF-dependent proteasomal ubiquitin-dependent protein catabolic process, mitotic cell cycle G1/S transition DNA damage checkpoint	F-box only protein 31		0.532084
	D029-H1	A8HUA7	nucleotide binding, flagellum	Flagellar associated protein		-0.374745
	D033-A8	A7T1X3	nuclear pore, nucleocytoplasmic transport, structural constituent of nuclear pore	Predicted protein		0.471724
	D034-D3	C3XPW7	calcium ion binding	Apextrin		-0.43219
	D036-B7	B9ZSJ2	heat shock protein binding	RESA-like protein with DnaJ domain, putative		-0.721655
	D039-B4	A7S0K4	cysteine-type endopeptidase inhibitor activity	Cystatin N		-0.458921
	D045-A4			NA		0.751381
	D052-H4			NA		0.625876
	G029-D11			NA		0.566927
	G029-G02			NA		-0.590625
	GS01AB07			NA		-0.744285
	GS01BB10			NA		0.661178
	GS01DD04			NA		0.49938
	GS01DE02			NA		0.520552
	GS01EA09			NA		0.672043
	GS01FA06			NA		0.42594
	GS01HD07			NA		0.722044
	GS01HG05	C3YFE9	nucleotide binding, nucleic acid binding	Putative uncharacterized protein		-0.651077
	GS01IG02			NA		-0.77823
	GS01KD12	A7SSX5	RNA processing, nucleus, nuclear mRNA splicing, via spliceosome, intracellular, binding	Predicted protein		0.739447
	GS01NC06			NA		0.686554
	GS01NE07			NA		-0.633178
	GS01NG02	C3ZIT5	hydrolase activity, metabolic process, catalytic activity, phosphoglycolate phosphatase activity	Haloacid dehalogenase-like hydrolase domain containing 3		0.561369
	GS01OA06	Q5ZMW3	cytoplasm, nucleus, binding, fibroblast growth factor, anti-apoptosis, apoptosis	Apoptosis inhibitor 5;API-5		0.727874
	GS01QF11			NA		0.840945
	GS01RH04			NA		-0.361304
	GS01SH02			NA		-0.614066
	GS01UA02			NA		-0.379273
	GS01UA10			NA		0.489252
	GS01UF10			NA		0.684739
	GS01WD08			NA		-0.469868
	GS01YF11			NA		0.712993
	GS01ZB02			NA		-0.531625
	Day 1 High versus Mid CO2 A. millepora corals
	Clone ID	GO Match	GO Description	Annotation		Log2 Fold Change
	A003-C8			NA		0.431862
	A003-H11	Q9GS29	membrane, peptide metabolic process, oxidation-reduction process, copper ion binding, peptidylglycine monooxygenase activity, catalytic activity, cellular process, monooxygenase activity	Peptidylglycine alpha-hydroxylating monooxygenase		0.334653
	A005-B6	A7ST26	membrane, integral to membrane	(A7ST26) predicted protein		0.830597
	A007-A12	B3RX60	pyridoxine biosynthetic process, pyridoxal kinase activity	Putative uncharacterized protein		0.971342
	A009-C12	Q0H8V6	response to stress, response to heat	Small heat shock protein		0.447341
	A009-G6	A7S978	membrane, symporter activity, integral to plasma membrane, integral to membrane, neurotransmitter, transport, neurotransmitter transport	High-affinity dopamine transporter		0.547853
	A013-A5	Q92519	cytoplasm, cytoskeleton, nucleus, ATP binding, protein kinase activity, protein kinase inhibitor activity, transcription factor binding, ubiquitin protein ligase binding, ubiquitin-protein ligase regulator activity, negative regulation of fat cell differe	Tribbles homolog 2;TRB-2		-0.500913
	A015-B11			NA		0.395235
	A015-D9			NA		-0.4926
	A019-G10	C3ZV93	ATP binding, protein kinase activity, nucleotide binding, protein phosphorylation, protein serine/threonine kinase activity	(Q28HZ5) Serine/threonine kinase 6		-0.476519
	A020-B9	A7XDP6	DNA binding, regulation of transcription, DNA-dependent, sequence-specific DNA binding, sequence-specific DNA binding transcription factor activity, nucleus	Ets domain transcription factor		0.695734
	A021-H4	A7SWV8	membrane, integral to membrane, transport, transmembrane transport, binding, mitochondrial inner membrane	Solute carrier family 25		-0.522993
	A022-A5			NA		-0.719445
	A023-B2	A8K874	cytoplasm, protein binding, smooth muscle cell proliferation, transferase activity	cDNA FLJ77588, highly similar to Homo sapiens MAK10 homolog, amino-acid N-acetyltransferase subunit, (S. cerevisiae) (MAK10), mRNA		0.579982
	A037-G11			NA		-0.744085
	A038-H1	A7RJP0	catalytic activity	TAB1-like protein		0.630004
	A040-G4	O57468	protein domain specific binding	14-3-3 protein epsilon;Ywhae-prov protein		-0.25571
	A041-C4			NA		-0.402072
	A042-D11			NA		0.641952
	A044-C9			NA		0.578647
	A044-E4	D1LXA1	nucleotide binding, intracellular, GTPase activity, GTP binding	Nucleostemin-like protein		0.729554
	A044-F1			NA		0.752995
	A046-A2	A7RJV7	membrane, protein glycosylation, galactosyltransferase activity, integral to membrane, transferase activity, transferring glycosyl groups, Golgi apparatus, transferase activity	Predicted protein		0.931913
	A049-H8	Q7ZUM0	protein domain specific binding, monooxygenase activity	Tyrosine 3-monooxygenase/tryptophan 5-monooxygenase activation protein, theta polypeptide;Tyrosine 3-monooxygenase/tryptophan 5-monooxygenase activation protein, theta polypeptide a		0.653893
	A050-A4			NA		-0.297297
	A050-B6	B6CGL4	peptidase activity, cell communication, intein-mediated protein splicing, proteolysis, multicellular organismal development	Hint3		-0.521058
	A050-E8			NA		1.09186
	B001-G1			NA		-0.462138
	B011-D11			NA		0.351401
	B012-B3	Q95UP2	ATP binding, cytoplasm, protein binding, nucleotide binding, cytoskeleton	Actin I		0.477406
	B012-E7	A7S877	nucleotide binding, nucleic acid binding	Predicted protein		0.380265
	B013-A10	A7S7Q0	binding	Predicted protein		0.727481
	B014-A5	A7S4D1	protein binding, RNA metabolic process, binding	Predicted protein		0.357666
	B014-C1			NA		0.798914
	B014-E11			NA		0.500467
	B015-C11			NA		1.17258
	B015-E5	B3RIR2	cytoplasm, phosphoenolpyruvate carboxykinase activity, gluconeogenesis, phosphoenolpyruvate carboxykinase (GTP) activity, GTP binding, purine nucleotide binding	Putative uncharacterized protein		0.613523
	B015-F10	A7SCN2	protein binding	Predicted protein		0.5848
	B015-F2	B3RIR2	cytoplasm, phosphoenolpyruvate carboxykinase activity, gluconeogenesis, phosphoenolpyruvate carboxykinase (GTP) activity, GTP binding, purine nucleotide binding	Putative uncharacterized protein		0.442684
	B015-G2	P16036	membrane, integral to membrane, mitochondrial inner membrane, mitochondrion, transport, symporter activity, phosphate:hydrogen symporter activity	Phosphate carrier protein, mitochondrial;Phosphate transport protein		-0.681318
	B016-B3	Q99MU5	extracellular region, cell differentiation, multicellular organismal development, spermatogenesis	Spermatogenesis-associated protein 6		0.486778
	B016-B7	Q8CIV2	integral to membrane	Membralin		0.547391
	B018-A10			NA		-0.661593
	B019-A12	Q803A6	nucleus, MCM complex, chromatin binding, cell division, mitosis, cell cycle, DNA replicaiton, S phase of mitotic cell cycle, DNA-dependent DNA replication, sister chromatid cohesion	Mini-chromosome maintenance complex-binding protein		1.38445
	B019-D4			NA		-0.429077
	B021-B3	Q17DD1	nucleic acid binding, ribonucleoprotein complex	Small nuclear ribonucleoprotein sm d1		0.461349
	B023-B11	Q5T081	nuclear membrane, nucleolus, nucleus	CHC1 protein;Regulator of chromosome condensation 1		0.506735
	B024-A3			NA		0.52681
	B024-D6	A7RXE0	heat shock protein binding, cell redox homeostasis, protein folding, unfolded protein binding	Predicted protein		0.624338
	B024-H6			NA		0.408734
	B025-E7	A0A8M2	cytoplasm, ribonucleoprotein complex, protein complex, RNA binding, DEAD/H-box RNA helicase binding, regulation of translation, multicellular organismal development, negative regulation of translation	Protein LSM14 homolog A-A		0.299
	B027-A12	A7T386	membrane	Predicted protein		-0.516753
	B027-H7			NA		-0.493901
	B029-C4	A7S3V4	mitochondrion, translation	Mitochondrial ribosome recycling factor		0.520224
	B029-D9	A7SQE4	Rab GTPase activator activity, intracellular, regulation of Rab GTPase activity	Predicted protein		0.478539
	B029-E2	C3YD65	post-translational protein modification, small conjugating protein ligase activity, ligase activity, regulation of protein metabolic process	Ubiquitin carrier protein		0.626741
	B029-G5	Q2TBH5		UBX domain-containing protein 8		0.333567
	B030-E7	A7S475	DNA binding, regulation of transcription, DNA-dependent, nucleic acid binding	Predicted protein		0.713874
	B030-G6	Q27W08	regulation of transcription, DNA-dependent, transforming growth factor beta receptor signaling pathway, protein binding, transcription factor complex, sequence-specific DNA binding transcription factor activity, nucleus, intracellular,,	Smad1/5		0.765908
	B031-C8	A7S2J3	ATP binding, phosphotransferase activity, alcohol group as acceptor, inositol or phosphatidylinositol kinase activity, phosphatidylinositol phosphorylation, nucleotide binding, signal transduction, kinase activity, binding, phosphatidylinositol-4,5-bisph	Predicted protein		0.667474
	B031-E4	A7T5N0	acyltransferase activity	Carnitine palmitoyltransferase I		0.563857
	B033-B8	B0S784	receptor activity	Novel protein similar to vertebrate receptor accessory protein family (Zgc:101744)		0.67466
	B034-G2	B0C6Q9	mitochondrial outer membrane, protein targeting to mitochondrion, transferase activity	Glutathione S-transferase, putative		1.0781
	B034-G3			NA		0.54742
	B034-H3	A7RID7	ATP binding, cytoplasm, protein binding, nucleotide binding, cytoskeleton	centractin alpha, ARP1 actin-related protein 1 homolog A		0.546321
	B035-A4	Q1PHR2	membrane, peptidase activity, hydrolase activity, plasma membrane, cell-cell signaling, cell communication, intein-mediated protein splicing, proteolysis, multicellular organismal development	Hedgehog		0.903924
	B035-A9	Q5TGI0		Uncharacterized protein C6orf168		1.5323
	B035-B2	A7S0I1	metal ion binding	Adducin 2		0.660255
	B035-C11	P51397	apoptosis, activation of caspase activity, induction of apoptosis by extracellular signals, negative regulation of autophagy, negative regulation of NF-kappaB transcription factor activity, cellular response to amino acid starvation, negative regulation o	Death-associated protein 1, DAP 1		0.687538
	B035-C5	Q6WLC1	protein domain specific binding	14-3-3 protein		0.531296
	B035-F8			NA		-0.663909
	B036-H5	A7SEP5	magnesium ion binding, ATP binding, cytoplasm, nucleotide binding, methionine adenosyltransferase activity, one-carbon metabolic process, metal ion binding, transferase activity	S-adenosylmethionine synthase		0.706743
	B037-B1			NA		-0.38502
	B039-B12	Q5TGI0		Uncharacterized protein C6orf168		1.01534
	B039-E3			NA		0.60445
	B039-E5	C3XXG5	methyltransferase activity, cytoplasm, protein methyltransferase activity, protein methylation	Putative uncharacterized protein		-0.450155
	B040-E5	A7SYB7	protein binding	Predicted protein		-0.339694
	B040-H5	A1A4K4	cortical actin cytoskeleton organization, cytoplasm, protein kinase binding, cortical actin cytoskeleton, protein binding, cytoskeleton, maintenance of apical/basal cell polarity, protein complex assembly	Lethal giant larvae homolog 1 (Drosophila); Lgl		1.30878
	B042-E7	Q90Z70	retinal ganglion cell axon guidance, brain development, protein binding, axon guidance, axonal fasciculation, metanephros development, identical protein binding, negative regulation of synaptogenesis, positive regulation of axonogenesis, cell surface, ho	Robo2;Roundabout2		0.700367
	B043-A4	A7RHA6	nucleotide binding, signal transducer activity, G-protein coupled receptor protein signaling pathway, signal transduction, guanyl nucleotide binding, GTP binding	G-protein a-subunit s class		1.11225
	B044-B5	A1YQY2	heat shock protein binding, response to stress	HSP40-like heat shock protein		0.557157
	B044-G7	Q5ZML9	histone methyltransferase activity (H3-K36 specific), nucleus, transcription coactivator activity, peptidyl-lysine dimethylation, peptidyl-lysine monomethylation, peptidyl-lysine trimethylation, positive regulation of transcription, DNA-dependent, transcr	Histone-lysine N-methyltransferase setd3		1.17223
	C003-E7			NA		0.584184
	C004-A10			NA		0.388427
	C006-H11			NA		-0.357062
	C007-B2	C3ZHV7	extrinsic to membrane, cytoplasm, cytoskeleton, cytoskeletal protein binding, binding	radixin, moesin		0.653168
	C007-B4	Q66PV2	bioluminescence, protein-chromophore linkage	Colorless GFP-like protein		0.519283
	C008-C6	A7SF13	glycolysis, lyase activity, metabolic process, fructose-bisphosphate aldolase activity, catalytic activity	Fructose-bisphosphate aldolase		1.46326
	C014-H8			NA		0.585038
	C017-A5	Q1EPR7	membrane, small GTPase mediated signal transduction, nucleotide binding, intracellular, GTP binding	Guanine nucleotide-binding protein Rho		0.553959
	C018-A1	A7SET4	ubiquitin-dependent protein catabolic process	Predicted protein		-0.499084
	C018-C12			NA		0.913645
	C018-H3	Q6PTQ0	ATP metabolic process, ATP binding, plasma membrane ATP synthesis coupled proton transport, ATP biosynthetic process, nucleotide binding, nucleoside-triphosphatase activity, proton transport, proton-transporting ATPase activity, rotational mechanism, hyd	ATP synthase beta chain, mitochondrial		1.23847
	C019-E3			NA		-0.363748
	D003-B4			NA		-0.486131
	D003-B7	C3YBT8	peptidase activity, hydrolase activity, aspartic-type endopeptidase activity, proteolysis	Putative uncharacterized protein		0.682031
	D003-E6	A7RI12	ATP binding, nucleotide binding, nucleoside-triphosphatase activity, ATPase activity	(Q9VRG4) CG1718-PA		-0.437924
	D003-E9			NA		0.51868
	D004-C11			NA		-0.615648
	D004-C11			NA		-0.636041
	D004-C12	Q00709	endoplasmic reticulum membrane, integral to membrane, mitochondrial outer membrane, nuclear membrane, anti-apoptosis, negative regulation of cellular pH reduction, regulation of mitochondrial membrane permeability, regulation of mitochondrial membrane pot	Apoptosis regulator Bcl-2		-0.587808
	D005-E5	Q7RTR2	cytoplasm, ATP binding, nucleotide binding, T cell activation, I-kappaB kinase/NF-kappaB cascade, negative regulation of NF-kappaB transcription factor activity	Protein NLRC3		0.706217
	D005-G4	O95167	mitochondrion, mitochondrial inner membrane, mitochondrial respiratory chain complex I, membrane, integral to membrane, respiratory chain, NADH dehydrogenase (ubiquinone) activity, mitochondrial electron transport, NADH to ubiquinone, transport, electron	NADH dehydrogenase [ubiquinone] 1 alpha subcomplex subunit 3;Complex I-B9		-0.398672
	D008-F6			NA		0.921835
	D008-H11			NA		-0.395953
	D011-C2			NA		-0.406398
	D018-H3	Q505D1	nucleoplasm	Serine/threonine-protein phosphatase 6 regulatory ankyrin repeat subunit A		0.700244
	D019-H4	C3ZPH4	ATP binding, cytoplasm, cellular protein metabolic process, protein binding, nucleotide binding, protein folding, unfolded protein binding	Potential cytosolic chaperonin CCT ring complex subunit Cct3		0.639563
	D020-A1	Q0IIR4	microtubule, nucleotide binding, microtubule-based process, microtubule-based movement, GTPase activity, protein polymerization, protein complex, GTP binding, structural molecule activity	Tubulin, beta 2C		0.682809
	D020-A3			NA		0.74741
	D020-B10	A7S710	cytoplasm, apoptosis	Anamorsin homolog		0.544087
	D021-A12			NA		0.461177
	D022-D8	O76784	ATP binding, cytoplasm, protein binding, nucleotide binding, cytoskeleton	Cytoplasmic actin		0.583862
	D022-E8	O57468	protein domain specific binding	14-3-3 protein epsilon; Ywhae-prov protein		0.517819
	D022-G2	D2V5Y2	membrane, protein binding, voltage-gated potassium channel complex, potassium ion transport, voltage-gated potassium channel activity	Predicted protein		0.887035
	D025-E10	Q6JXK9	lipid transport, lipid transporter activity	Vitellogenin		-0.544144
	D026-C1			NA		0.569863
	D027-C2			NA		0.606839
	D027-H8	C0H9C3	translation elongation factor activity, translational elongation, cytoplasm, nucleotide binding, GTPase activity, GTP binding	Elongation factor 1-alpha		0.673038
	D028-H3	B7Z6F8	Golgi vesicle transport, clathrin coat assembly, clathrin binding, clathrin-coated vesicle	Uncharacterized protein;cDNA FLJ61629, highly similar to Clathrin interactor 1		0.415258
	D029-B5	A9JR45	peptidase activity, metalloendopeptidase activity, hydrolase activity, metallopeptidase activity, zinc ion binding, metal ion binding, proteolysis, calcium ion binding	Bone morphogenetic protein 1		-0.406772
	D029-F6			NA		0.579156
	D031-E8	A7RMT6	phosphatase activity, MAP kinase tyrosine/serine/threonine phosphatase activity, hydrolase activity, protein dephosphorylation, dephosphorylation, protein tyrosine phosphatase activity, protein tyrosine/serine/threonine phosphatase activity	Predicted protein		0.475013
	D035-G9	A7SMT0	small GTPase mediated signal transduction, nucleotide binding, protein transport, GTP binding	RAB21, member RAS oncogene family		1.48622
	D036-B7	B9ZSJ2	heat shock protein binding	RESA-like protein with DnaJ domain, putative		-0.417108
	D036-E5			NA		-0.374155
	D036-H3			NA		0.876348
	D037-B1	Q7ZV58	nucleotide binding, nucleic acid binding	RNA binding motif protein 25		0.655233
	D038-E3			NA		0.471879
	D039-A6	C3Y8J6	transport, intracellular	Putative uncharacterized protein		1.08335
	D040-C10	Q5TGI0		Uncharacterized protein C6orf168		0.776104
	D041-H9	Q6NVT1	nucleotide binding, mRNA processing, nucleic acid binding	RNA binding motif protein 25		0.888386
	D042-D9	D1ZZ88	protein transport, Rab GDP-dissociation inhibitor activity, regulation of GTPase activity	Putative uncharacterized protein GLEAN_07497		-0.473758
	D043-B4			NA		0.5876
	D044-B10			NA		0.510526
	D045-D9	O76784	ATP binding, cytoplasm, protein binding, nucleotide binding, cytoskeleton	Cytoplasmic actin		-0.948936
	D045-E4			NA		0.388723
	D045-H9	A7SGM8	aminopeptidase activity, intracellular, proteolysis	Sb:cb283 protein		-0.773405
	D047-G4			NA		-0.391135
	D048-A11			NA		0.436684
	D051-B7	A8N5I0	membrane, chloride transport, integral to membrane, transmembrane transport, voltage-gated chloride channel activity, ion channel activity	Predicted protein		0.485464
	D052-C3	A7SKV8	zinc ion binding, metal ion binding	Predicted protein		-0.674541
	D052-H4			NA		-0.564706
	D053-C8			NA		0.575926
	D053-F1	C3YT01	protein binding, zinc ion binding, intracellular, metal ion binding	Transcriptional intermediary factor 1 alpha		-0.607982
	G027-D04			NA		0.661586
	G028-D07	C1BJ63	transferase activity	Microsomal glutathione S-transferase 3		-0.647432
	G029-D05			NA		-0.462927
	G029-D11			NA		0.632609
	G029-G02			NA		-0.684443
	G030-C01	A7SDG5	Rab GTPase activator activity, intracellular, regulation of Rab GTPase activity	Predicted protein		0.512527
	GS01AC01			NA		-0.38483
	GS01AE06			NA		-0.63433
	GS01DD04			NA		-0.448122
	GS01DE02			NA		-0.638082
	GS01DH06			NA		0.613199
	GS01FA07	Q9BWJ5	nucleoplasm, reactome, U12-type spliceosomal complex, nuclear mRNA splicing, via sliceome	Splicing factor 3B subunit 5		0.763729
	GS01GB06			NA		-0.718563
	GS01GD01			NA		0.477083
	GS01HE06			NA		-0.560516
	GS01HG05	C3YFE9	nucleotide binding, nucleic acid binding	Putative uncharacterized protein		0.726761
	GS01IE08	A7SPV7	kinase activity, catalytic activity, transferase activity, transferase activity, transferring phosphorus-containing groups	Arginine kinase		0.937946
	GS01IF02	A7SEP5	magnesium ion binding, ATP binding, cytoplasm, nucleotide binding, methionine adenosyltransferase activity, one-carbon metabolic process, metal ion binding, transferase activity	Methionine adenosyltransferase II, alpha		-0.553837
	GS01IG02			NA		0.946074
	GS01LB06	A7SNP7	flavin adenine dinucleotide binding, oxidation-reduction process, oxidoreductase activity, oxidoreductase activity, acting on the CH-CH group of donors, metabolic process, acyl-CoA dehydrogenase activity	Acyl-Coenzyme A dehydrogenase		1.72489
	GS01LG03	B0W2W3	ATP biosynthetic process, proton transport, proton-transporting ATPase activity, rotational mechanism, hydrogen ion transporting ATP synthase activity, rotational mechanism, proton-transporting ATP synthase complex, catalytic core F(1), transport, ion tr	ATP synthase gamma chain		-0.595149
	GS01NC01			NA		-0.664836
	GS01NE07			NA		0.566136
	GS01NG02	C3ZIT5	hydrolase activity, metabolic process, catalytic activity, phosphoglycolate phosphatase activity	Haloacid dehalogenase-like hydrolase domain containing 3		-0.649881
	GS01OA04			NA		0.586407
	GS01OC01			NA		0.581664
	GS01OH01			NA		0.623783
	GS01PB05			NA		1.77673
	GS01PD03	Q8AVY9	DNA binding, regulation of transcription, DNA-dependent, nucleic acid binding	Ybx1 protein		0.976795
	GS01RG10	A7SUA4	proteasome complex, enzyme regulator activity, binding, regulation of protein catabolic process	Predicted protein		-0.401244
	GS01RH04			NA		0.451143
	GS01SF05	A7RRU8	membrane, regulation of transcription, DNA-dependent, two-component signal transduction system (phosphorelay), integral to membrane, signal transducer activity, transport, transmembrane transport, potassium ion transport, voltage-gated potassium channel	Predicted protein		0.509095
	GS01SG11	A7SF13	glycolysis, lyase activity, metabolic process, fructose-bisphosphate aldolase activity, catalytic activity	Fructose-bisphosphate aldolase		1.04085
	GS01TD01	Q7QJ71	nucleic acid binding	AGAP007325-PA		0.758068
	GS01TD02	P87344	motor activity, myosin complex, myosin filament	Myosin heavy chain		1.62928
	GS01UD10			NA		0.883135
	GS01VC04	Q8T767	RNA splicing	Putative uncharacterized protein		-0.459585
	GS01YA06	P10114	recycling endosome membrane, GTP binding, GTPase activity, protein binding, actin cytoskeleton reorganization, cellular protein localization, establishment of protein localization, positive regulation of protein autophosphorylation, Rap protein signal tra	Ras-related protein Rap-2a;RbBP-30		-0.681973
	GS01YC01	Q8ITA9	ribosome, structural constituent of ribosome, intracellular, translation	Ribosomal protein S7		0.44695
	X001-E4	A7SBS2	nucleotide binding, nucleic acid binding	Proline/glutamine rich splicing factor		0.447214

## Sheet: Additional file 2
	Additonal file 2. Differentially expressed genes in response to time for each CO2 treatment, as determined by empirical Bayes moderated statistics (FDR 5 %)
	Day 1 high CO2 versus Day 28 high CO2 A. millepora corals
	Clone ID	GO Match	GO Description	Annotation
	A001-C9			NA
	A001-G12	B7T141	binding	Putative uncharacterized protein
	A001-G2			NA
	A003-A5			NA
	A003-E1	A7SL35	histidine catabolic process, dopamine beta-monooxygenase activity	Predicted protein
	A003-E2	Q766V2	calcium ion binding	Predicted protein
	A003-G9			NA
	A003-H3			NA
	A003-H6	A7SL35	histidine catabolic process, dopamine beta-monooxygenase activity	Predicted protein
	A004-A11			NA
	A004-H9	Q7PRP5	Rab GTPase activator activity, intracellular, regulation of Rab GTPase activity	Predicted protein
	A005-B7			NA
	A006-D9	Q4R7S9	Rab GTPase activator activity, intracellular, regulation of Rab GTPase activity	Predicted protein
	A007-A7			NA
	A007-C1			NA
	A008-B11			NA
	A008-G5			NA
	A009-A6	A0EJ86	heme binding, iron ion binding, oxidation-reduction process, response to oxidative stress, metal ion binding, catalase activity, peroxidase activity, hydrogen peroxide catabolic process, oxidoreductase activity	Catalase
	A009-G4			NA
	A009-H1			NA
	A009-H2	A7RQQ4	transferase activity, transferring nitrogenous groups, biosynthetic process, pyridoxal phosphate binding, metabolic process, catalytic activity, tetrapyrrole biosynthetic process, 5-aminolevulinate synthase activity, transferase activity	5-aminolevulinate synthase
	A010-F6			NA
	A010-G9			NA
	A012-C3			NA
	A012-H4			NA
	A013-A12			NA
	A013-D10			NA
	A013-D12	A7S4V9	peptidase activity, hydrolase activity, cysteine-type peptidase activity, protein binding, intracellular, apoptosis, proteolysis, cysteine-type endopeptidase activity, regulation of apoptosis	Caspase 3
	A013-F9			NA
	A014-B4			NA
	A014-C6			NA
	A014-D1	Q8T8B5	microtubule, nucleotide binding, microtubule-based process, microtubule-based movement, GTPase activity, protein polymerization, protein complex, GTP binding, structural molecule activity	Alpha-tubulin
	A014-E1	A7RFW8	ATP binding, DNA replication, oxidation-reduction process, ribonucleoside-diphosphate reductase activity, protein binding, oxidoreductase activity, ribonucleoside-diphosphate reductase complex	Ribonucleoside-diphosphate reductase
	A014-G2			NA
	A014-G6			NA
	A014-G8	Q692V6	bioluminescence, protein-chromophore linkage	Colorless GFP-like protein
	A015-F5	A7SL35	histidine catabolic process, dopamine beta-monooxygenase activity	Predicted protein
	A015-G3			NA
	A015-G9			NA
	A015-H1	A7SBZ8	ribosome, structural constituent of ribosome, large ribosomal subunit, intracellular, translation	Predicted protein
	A015-H4			NA
	A016-B8	A7SL35	histidine catabolic process, dopamine beta-monooxygenase activity	Predicted protein
	A016-D2	Q3T0I8	ribosome, RNA binding, small ribosomal subunit, structural constituent of ribosome, intracellular, ribonucleoprotein complex, translation	Ribosomal protein S5
	A016-D3			NA
	A016-E6	Q802G9	cell redox homeostasis, selenium binding	Selenoprotein W, 1;Selenoprotein W1
	A017-C1			NA
	A017-E10			NA
	A017-G6	Q7PTG9	histidine catabolic process, dopamine beta-monooxygenase activity	Predicted protein
	A018-A1			NA
	A018-C8	Q6P788	nucleus, transcription factor complex, cytoplasm, DNA binding, sequence-specific DNA binding transcription factor activity, sequence-specific DNA binding, protein dimerization activity, transcription, DNA-dependent, regulation of transcription, DNA-dependent, regulation of transcription from RNA polymerase II promoter, anti-apoptosis, negative regulation of astrocyte differentiation, negative reg…	Cyclic AMP-dependent transcription factor ATF-5;cAMP-dependent transcription factor ATF-5
	A019-G10	C3ZV93	ATP binding, protein kinase activity, nucleotide binding, protein phosphorylation, protein serine/threonine kinase activity	Putative uncharacterized protein
	A019-H12			NA
	A019-H5	A7SI73	membrane, 2 iron, 2 sulfur cluster binding, oxidoreductase activity, acting on diphenols and related substances as donors, ubiquinol-cytochrome-c reductase activity, oxidation-reduction process, mitochondrion, oxidoreductase activity, transport, iron-sul	Ubiquinol-cytochrome c reductase iron-sulfur subunit
	A020-C2			NA
	A020-H4			NA
	A021-B12			NA
	A021-D2			NA
	A021-F10			NA
	A022-A5			NA
	A022-B1	A7SL35	histidine catabolic process, dopamine beta-monooxygenase activity	Predicted protein
	A022-F12			NA
	A023-B3			NA
	A023-H3			NA
	A027-C12			NA
	A027-G3			NA
	A030-A2			NA
	A030-G12	Q621S9	membrane, small GTPase mediated signal transduction, nucleotide binding, signal transduction, GTPase activity, GTP binding	Hypothetical protein CBG02361
	A031-A4			NA
	A031-D5			NA
	A031-F4			NA
	A032-A9			NA
	A032-F8			NA
	A032-G11			NA
	A032-G5			NA
	A034-B2	Q56P24	iron ion binding, mitochondrion, electron carrier activity, transport, heme binding, metal ion binding, electron transport chain, respiratory chain	Cytochrome c-like protein
	A034-B3			NA
	A034-D6			NA
	A034-E11			NA
	A034-E9			NA
	A034-F3			NA
	A035-A6			NA
	A035-D8	Q4SUD1	iron ion binding, electron carrier activity, heme binding	Predicted protein
	A036-B3			NA
	A036-C8			NA
	A036-G1	A7S7W7	calcium-dependent cysteine-type endopeptidase activity, peptidase activity, hydrolase activity, cysteine-type peptidase activity, intracellular, proteolysis, calcium ion binding, cysteine-type endopeptidase activity	Calpain B
	A037-E2			NA
	A038-B1	Q9XYA4	transferase activity, transferring nitrogenous groups, biosynthetic process, pyridoxal phosphate binding, metabolic process, catalytic activity, acyltransferase activity, tetrapyrrole biosynthetic process, 5-aminolevulinate synthase activity, transferase	5-aminolevulinate synthase
	A038-E3			NA
	A038-H9	A7SY62	peptidase activity, hydrolase activity, cysteine-type peptidase activity, proteolysis, cysteine-type endopeptidase activity	Predicted protein
	A039-F4			NA
	A040-E2			NA
	A041-F2	Q5R7U2	peroxisome	Hypothetical protein
	A041-F7	Q6RFY9	translation elongation factor activity, translational elongation, cytoplasm, nucleotide binding, GTPase activity, GTP binding	Putative elongation factor 1-alpha
	A042-A6	Q9XYA4	transferase activity, transferring nitrogenous groups, biosynthetic process, pyridoxal phosphate binding, metabolic process, catalytic activity, acyltransferase activity, tetrapyrrole biosynthetic process, 5-aminolevulinate synthase activity, transferase	5-aminolevulinate synthase
	A042-D5			NA
	A042-F9			NA
	A043-A9	A7SMH8	membrane, integral to membrane, transmembrane transport	Predicted protein
	A043-C10			NA
	A043-E12	Q5DFR4	membrane, integral to membrane, transport, transmembrane transport, binding, mitochondrial inner membrane, transporter activity	SJCHGC02792 protein
	A043-G7			NA
	A043-G9			NA
	A044-F1			NA
	A045-C2	Q7PTG9	histidine catabolic process, dopamine beta-monooxygenase activity	Predicted protein
	A045-H2	Q5DA21	calcium ion binding	Hypothetical protein
	A046-D9			NA
	A047-G10	Q5NVI9	ATP binding, heat shock protein binding, cytoplasm, protein folding, response to heat, metal ion binding, unfolded protein binding	Hypothetical protein
	A048-F12			NA
	A048-G11			NA
	A048-H5	Q7PTQ9	peptidase activity, hydrolase activity, aspartic-type endopeptidase activity, proteolysis	Predicted protein
	A049-H11	Q6EE37	ATP metabolic process, ATP binding, plasma membrane ATP synthesis coupled proton transport, ATP biosynthetic process, nucleotide binding, proton transport, proton-transporting ATPase activity, rotational mechanism, hydrogen ion transporting ATP synthase	ATP synthase subunit alpha
	A050-A4			NA
	A050-E8			NA
	A050-F7			NA
	B001-D11			NA
	B001-H10			NA
	B001-H8			NA
	B013-B7			NA
	B013-C12			NA
	B014-G1	Q7PTQ9	peptidase activity, hydrolase activity, aspartic-type endopeptidase activity, proteolysis	Predicted protein
	B015-F10	A7SCN2	protein binding	Predicted protein
	B015-F8			NA
	B016-F2	Q3U425	nuclear pore, structural constituent of nuclear pore	Predicted protein
	B016-F3	Q22S98	cell adhesion	START domain containing protein
	B016-F8	A7S2C2	oxidation-reduction process, ribonucleoside-diphosphate reductase activity, oxidoreductase activity, transition metal ion binding, deoxyribonucleoside diphosphate metabolic process	Predicted protein
	B017-G2	Q5DFR4	membrane, integral to membrane, transport, transmembrane transport, binding, mitochondrial inner membrane, transporter activity	SJCHGC02792 protein
	B017-G3	Q26378	ATP binding, cytoplasm, protein binding, nucleotide binding, cytoskeleton	Cytoskeletal actin 1
	B018-A10			NA
	B018-C10		membrane, 2 iron, 2 sulfur cluster binding, oxidoreductase activity, acting on diphenols and related substances as donors, ubiquinol-cytochrome-c reductase activity, oxidation-reduction process, mitochondrion, oxidoreductase activity, transport, iron-sul	(Q6PC48) Ubiquinol-cytochrome c reductase, Rieske iron-sulfur polypeptide 1
	B018-C7			NA
	B019-F11			NA
	B019-G11			NA
	B019-G2	A7S2C2	oxidation-reduction process, ribonucleoside-diphosphate reductase activity, oxidoreductase activity, transition metal ion binding, deoxyribonucleoside diphosphate metabolic process	Predicted protein
	B020-B7			NA
	B021-F9	A7RST7	oxidoreductase activity, acting on NADH or NADPH, oxidation-reduction process, 4 iron, 4 sulfur cluster binding, NADH dehydrogenase (ubiquinone) activity, NAD binding, FMN binding	Ubiquinone oxidoreductase
	B022-F1	A7S2C2	oxidation-reduction process, ribonucleoside-diphosphate reductase activity, oxidoreductase activity, transition metal ion binding, deoxyribonucleoside diphosphate metabolic process	Predicted protein
	B023-C7			NA
	B024-B2			NA
	B024-G5	Q7Q7K6	ATP binding, cytoplasm, protein binding, nucleotide binding, cytoskeleton	Cytoskeletal actin 1
	B025-C8	Q56P24	iron ion binding, mitochondrion, electron carrier activity, transport, heme binding, metal ion binding, electron transport chain, respiratory chain	Cytochrome c-like protein
	B025-H4	Q4XXN0	calcium ion binding	Calmodulin, putative
	B026-F10			NA
	B027-A12	A7T386	membrane	Predicted protein
	B028-B5			NA
	B028-B7	Q5XUI0	cell redox homeostasis, antioxidant activity, oxidoreductase activity	Thioredoxin peroxidase
	B028-C3	Q5PQ69	transcription regulator activity, nucleus,	LOC495964 protein
	B029-H8	A7S2C2	oxidation-reduction process, ribonucleoside-diphosphate reductase activity, oxidoreductase activity, transition metal ion binding, deoxyribonucleoside diphosphate metabolic process	Predicted protein
	B030-E7	A7S475	DNA binding, regulation of transcription, DNA-dependent, nucleic acid binding	Predicted protein
	B031-B9	Q292Z1	small GTPase mediated signal transduction, nucleotide binding, protein transport, GTP binding	GA17076-PA
	B032-E7	Q3U0M1	protein binding, transmembrane transport	Predicted protein
	B032-F7			NA
	B032-G4	Q6IV88	ribosome, structural constituent of ribosome, intracellular, ribonucleoprotein complex, translation	Ribosomal protein S14
	B033-G12	Q6DI44	oxidation-reduction process, ribonucleoside-diphosphate reductase activity, oxidoreductase activity, transition metal ion binding, deoxyribonucleoside diphosphate metabolic process	Rrm2 protein
	B033-H8	Q5HZY3	hydrolase activity, ubiquitin-dependent protein catabolic process, intracellular, ubiquitin thiolesterase activity	Ubiquitin carboxyl-terminal hydrolase L5
	B034-G3			NA
	B034-H9			NA
	B035-A9			NA
	B035-B6			NA
	B035-G12			NA
	B037-C8	Q4H3L8	membrane	Ephrin
	B037-D2	Q2KJG3	ATP binding, aspartate-tRNA ligase activity, cytoplasm, ligase activity, aspartyl-tRNA aminoacylation, nucleotide binding, nucleic acid binding, tRNA aminoacylation for protein translation, translation, aminoacyl-tRNA ligase activity	Hypothetical protein
	B038-C1	A7S2C2	oxidation-reduction process, ribonucleoside-diphosphate reductase activity, oxidoreductase activity, transition metal ion binding, deoxyribonucleoside diphosphate metabolic process	Predicted protein
	B038-D9	Q56P24	iron ion binding, mitochondrion, electron carrier activity, transport, heme binding, metal ion binding, electron transport chain, respiratory chain	Cytochrome c-like protein
	B038-H8	A7S2C2	oxidation-reduction process, ribonucleoside-diphosphate reductase activity, oxidoreductase activity, transition metal ion binding, deoxyribonucleoside diphosphate metabolic process	Predicted protein
	B039-E10			NA
	B039-E3			NA
	B039-E6			NA
	B040-C12	A7S2C2	oxidation-reduction process, ribonucleoside-diphosphate reductase activity, oxidoreductase activity, transition metal ion binding, deoxyribonucleoside diphosphate metabolic process	Predicted protein
	B040-H5	A1A4K4	cortical actin cytoskeleton organization, cytoplasm, protein kinase binding, cortical actin cytoskeleton, protein binding, cytoskeleton, maintenance of apical/basal cell polarity, protein complex assembly	Lethal giant larvae homolog 1 (Drosophila);Uncharacterized protein
	B042-E10			NA
	B043-B12			NA
	B044-B5	A1YQY2	heat shock protein binding, response to stress	HSP40-like heat shock protein
	B044-G7			NA
	B045-G7			NA
	C001-G6			NA
	C002-D6	Q802G9	cell redox homeostasis, selenium binding	Selenoprotein W, 1;Selenoprotein W1
	C004-A10			NA
	C004-E7			NA
	C004-F1	Q9XYA4	transferase activity, transferring nitrogenous groups, biosynthetic process, pyridoxal phosphate binding, metabolic process, catalytic activity, acyltransferase activity, tetrapyrrole biosynthetic process, 5-aminolevulinate synthase activity, transferase	5-aminolevulinate synthase
	C004-H8	Q802G9	cell redox homeostasis, selenium binding	Selenoprotein W, 1;Selenoprotein W1
	C006-B11	A0EJ86	iron ion binding, oxidation-reduction process, catalase activity, oxidoreductase activity, heme binding, response to oxidative stress, metal ion binding, peroxidase activity, hydrogen peroxide catabolic process	Catalase
	C007-F3			NA
	C008-B9			NA
	C008-H6			NA
	C009-D9	Q4RZW0	cytoplasm, integral to membrane, oxidoreductase activity, acting on the CH-CH group of donors, lipid metabolic process	Predicted protein
	C009-E11			NA
	C009-G1			NA
	C011-D10			NA
	C011-E3			NA
	C012-A1	B3VMK3	hydrolase activity, triglyceride lipase activity, catalytic activity, lipid metabolic process	Triglyceride lipase
	C012-B12	Q4SCA9	oxidation-reduction process, tricarboxylic acid cycle, oxidoreductase activity, electron carrier activity, iron-sulfur cluster binding	Predicted protein
	C012-F12	A7RL31	membrane	Predicted protein
	C012-F9			NA
	C013-B1			NA
	C014-A11	Q8T8B5	microtubule, nucleotide binding, microtubule-based process, microtubule-based movement, GTPase activity, protein polymerization, protein complex, GTP binding, structural molecule activity	Alpha-tubulin
	C014-F9	Q5I003	oxidoreductase activity, acting on NADH or NADPH, oxidation-reduction process, 4 iron, 4 sulfur cluster binding, NADH dehydrogenase (ubiquinone) activity, oxidoreductase activity, iron-sulfur cluster binding, metal ion binding, quinone binding	LOC496303 protein
	C017-D1	Q7SZA2	DNA binding, nucleosome, nucleus, nucleosome assembly, chromosome	LOC398634 protein
	C018-G9			NA
	C018-H3	Q6PTQ0	ATP metabolic process, ATP binding, plasma membrane ATP synthesis coupled proton transport, ATP biosynthetic process, nucleotide binding, nucleoside-triphosphatase activity, proton transport, proton-transporting ATPase activity, rotational mechanism, hyd	ATP synthase subunit beta
	C019-D4			NA
	D003-B10			NA
	D003-C12	A7RNT5	G-protein coupled receptor activity, integral to membrane, signal transducer activity, G-protein coupled receptor protein signaling pathway, signal transduction, receptor activity	Predicted protein
	D003-D8	Q3KP77	cytoplasm, plasma membrane, locomotory behavior, auditory receptor cell differentiation	Mucolipin 3
	D003-E6	A7RI12	ATP binding, nucleotide binding, nucleoside-triphosphatase activity, ATPase activity	Predicted protein
	D003-F2	Q1ZZQ2	vacuolar proton-transporting V-type ATPase complex, proton transport, hydrolase activity, acting on acid anhydrides, catalyzing transmembrane movement of substances	Vacuolar ATP synthase subunit G-like protein
	D004-A9	Q2TTE2	ATP binding, protein binding	Actin
	D004-B3			NA
	D005-A8	Q5U3P5	membrane, chloride transport, voltage-gated chloride channel activity	Predicted protein
	D005-B2	Q7QC84	mitochondria, malonic semialdehyde oxidative decarboxylase activity, 2-methyl-3-oxopropanoate:NAD+ 3-oxidoreductase (CoA-propanoylating)	Probable methylmalonate-semialdehyde dehydrogenase [acylating], mitochondrial;MMSDH
	D005-B2	Q2F6F8	oxidation-reduction process, oxidoreductase activity, valine metabolic process, metabolic process, methylmalonate-semialdehyde dehydrogenase (acylating) activity	Methylmalonate semialdehyde dehydrogenase-like protein
	D005-B2			NA
	D005-C4	Q8C8C0	calcium-dependent phospholipid binding, integral to membrane, calcium ion binding	Putative uncharacterized protein
	D005-D5			NA
	D005-E3	C3ZF34	membrane, ATP binding, nucleotide binding, nucleoside-triphosphatase activity, integral to membrane, chloride channel activity, ATPase activity, transport, transmembrane transport, ATPase activity, coupled to transmembrane movement of substances, ion tra	Putative ABC transporter
	D008-F10	Q4RR17	histidine catabolic process, dopamine beta-monooxygenase activity	Predicted protein
	D009-A5			NA
	D009-A7
	D009-F5		proton-transporting ATPase activity, rotational mechanism, binding, vacuolar proton-transporting V-type ATPase, V1 domain, ATP synthesis coupled proton transport, hydrolase activity, acting on acid anhydrides, catalyzing transmembrane movement of substan	(Q6PC35) ATPase, H+ transporting, lysosomal, V1 subunit H
	D010-A10			NA
	D011-F2			NA
	D011-H3			NA
	D012-G12	A7T386	membrane	Predicted protein
	D012-H5	Q2TTE2	ATP binding, protein binding	Actin
	D013-C8	Q2F6H4	DNA binding, regulation of transcription, DNA-dependent, protein dimerization activity, sequence-specific DNA binding, sequence-specific DNA binding transcription factor activity, nucleus	Activating transcription factor 4-like protein
	D014-D5			NA
	D015-D6			NA
	D015-H1			NA
	D016-F5	Q5ZJT5	zinc ion binding, sequence-specific DNA binding transcription factor activity, negative regulation of transcription, DNA-dependent, intracellular, nucleic acid binding	Hypothetical protein
	D017-D8			NA
	D017-H1	Q7YZD7	ATP binding, cytoplasm, protein binding, nucleotide binding, cytoskeleton	Actin
	D017-H5			NA
	D017-H7			NA
	D017-H8			NA
	D018-C8	Q60Z40	integral to membrane	Hypothetical protein CBG17976
	D018-D9			NA
	D018-H3			NA
	D020-B11	Q7U5X6	peptidase activity, proteolysis	Hypothetical protein
	D021-D7	Q685Y5	protein disulfide oxidoreductase activity, cell redox homeostasis, electron carrier activity, glycerol ether metabolic process	Thioredoxin-1
	D022-C2			NA
	D022-F9			NA
	D022-G3			NA
	D023-H4	Q2F6H4	DNA binding, regulation of transcription, DNA-dependent, protein dimerization activity, sequence-specific DNA binding, sequence-specific DNA binding transcription factor activity, nucleus	Activating transcription factor 4-like protein
	D024-A11			NA
	D024-A8			NA
	D024-E4	Q7SZA2	DNA binding, nucleosome, nucleus, nucleosome assembly, chromosome	LOC398634 protein
	D024-G11			NA
	D025-F11	Q6ZMW3	cytoplasm, cytoskeleton, microtubule	Echinoderm microtubule-associated protein-like 6;EMAP-6
	D025-G11	Q3V2M0	protein binding	Predicted protein
	D026-C8	Q95UQ6	DNA binding, regulation of transcription, DNA-dependent, protein dimerization activity, sequence-specific DNA binding, sequence-specific DNA binding transcription factor activity, nucleus,	Transcription factor AP-1
	D027-H8	C0H9C3	translation elongation factor activity, translational elongation, cytoplasm, nucleotide binding, GTPase activity, GTP binding	Elongation factor 1-alpha
	D028-C4			NA
	D028-C5			NA
	D029-A11	Q8GUH3	DNA binding, nucleosome, nucleus, nucleosome assembly, chromosome	Hypothetical protein
	D029-A4			NA
	D029-D2			NA
	D030-C2			NA
	D030-E2	Q8UUG8	integral to membrane, G-protein coupled receptor protein signaling pathway	5-HT2B serotonin receptor
	D031-G3			NA
	D032-G4	A7SNH7	carbohydrate biosynthetic process, cytoplasm, hydrolase activity, carbohydrate metabolic process, fructose 1,6-bisphosphate 1-phosphatase activity, phosphoric ester hydrolase activity	Predicted protein
	D035-A9	Q4T3T1	oxidation-reduction process, oxidoreductase activity, metabolic process, catalytic activity, binding	Predicted protein
	D035-B12	A7RS13	proton-transporting V-type ATPase, V0 domain, hydrogen ion transmembrane transporter activity, hydrogen ion transporting ATP synthase activity, rotational mechanism, ATP synthesis coupled proton transport, proton-transporting ATP synthase complex, coupli	Predicted protein
	D036-A1	Q3UWL8	prefoldin complex, protein folding, unfolded protein binding	Predicted protein
	D036-B7	B9ZSJ2	heat shock protein binding	RESA-like protein with DnaJ domain, putative
	D038-A7			NA
	D038-B11			NA
	D038-C6	Q7YZD7	ATP binding, cytoplasm, protein binding, nucleotide binding, cytoskeleton	Actin
	D038-G5	A7RT97	ATP binding, response to stress, cytoplasm, protein folding, unfolded protein binding	Chaperone protein GP96
	D038-G8	Q26378	ATP binding, cytoplasm, protein binding, nucleotide binding, cytoskeleton	Cytoskeletal actin 1
	D039-F9	Q7T2E1	cartilage development, extracellular matrix constituent secretion	Novel protein similar to vertebrate SEC13-like 1
	D040-H1	Q98TD7	DNA binding, regulation of transcription, DNA-dependent, protein dimerization activity, sequence-specific DNA binding, sequence-specific DNA binding transcription factor activity, nucleus	CCAAT/Enhancer binding protein beta
	D040-H6			NA
	D041-D1			NA
	D041-F12			NA
	D041-F6	Q8MKR5	ubiquinol-cytochrome-c reductase activity, mitochondrial electron transport, ubiquinol to cytochrome c	CG30354-PA
	D042-B10	Q2VCJ6	ribosome, structural constituent of ribosome, intracellular, translation	40S ribosomal protein S19-like
	D042-B3			NA
	D044-B10			NA
	D044-E6	Q7KPF4	ATP binding, cytoplasm, protein binding, nucleotide binding, cytoskeleton	Cytoskeletal actin 1
	D045-C5			NA
	D046-B7	Q5NVI9	ATP binding, heat shock protein binding, cytoplasm, protein folding, response to heat, metal ion binding, unfolded protein binding	Hypothetical protein DKFZp459D1120
	D046-C6	O14815	intracellular, proteolysis, digestion, cysteine-type endopeptidase activity, calcium-dependent cysteine-type endopeptidase activity, calcium ion binding, peptidase activity, hydrolase activity, cysteine-type peptidase activity	Calpain-9
	D046-F6	Q4RPX9	zinc ion binding	Predicted protein
	D047-E6	A7SX86	zinc ion binding, intracellular	Predicted protein
	D047-G4			NA
	D049-E5	Q801P7	regulation of actin filament polymerization, ATP binding, protein binding, cytoskeleton, actin binding	Actr3-prov protein
	D050-E6	A7SDX5	ATP binding, helicase activity, ATP-dependent helicase activity, hydrolase activity, nucleotide binding, nucleic acid binding	P68 RNA helicase
	D051-C9	Q6UUX0	ATP binding, cytoplasm, protein binding, nucleotide binding, cytoskeleton	Cytoskeletal actin 1
	D051-E11			NA
	D053-F3	Q589S9	lipid transport, lipid transporter activity	Vitellogenin
	D053-F4			NA
	D053-G8			NA
	G027-C12			NA
	G028-D11	Q498Y0	ribosome, nucleolus, protein binding, structural constituent of ribosome, nucleus, mRNA binding, intracellular, negative regulation of RNA splicing, translation, cytosolic small ribosomal subunit	Ribosomal protein S13
	G028-F07	Q58A57	glycolysis, oxidation-reduction process, cytoplasm, oxidoreductase activity, glucose metabolic process, metabolic process, NAD binding, catalytic activity, binding, glyceraldehyde-3-phosphate dehydrogenase activity, glyceraldehyde-3-phosphate dehydrogena	Glyceraldehyde-3-phosphate dehydrogenase
	G028-G03			NA
	G029-A01	Q58CT2	tubulin-tyrosine ligase activity, protein modification process	Tubulin tyrosine ligase-like family, member 3
	G029-F04	Q68F10	nucleotide binding, nucleic acid binding	Cstf-64-prov protein
	G030-C10			NA
	GS01BB10			NA
	GS01CE07			NA
	GS01CG04			NA
	GS01DB10			NA
	GS01DD04			NA
	GS01DF06			NA
	GS01DH06			NA
	GS01EF08			NA
	GS01FA02			NA
	GS01FA07			NA
	GS01GB04			NA
	GS01GH07			NA
	GS01HE06			NA
	GS01HG05	C3YFE9	nucleotide binding, nucleic acid binding	Putative uncharacterized protein
	GS01IA07	A7RL31	membrane	Predicted protein
	GS01ID07			NA
	GS01IE08	A7SPV7	kinase activity, catalytic activity, transferase activity, transferase activity, transferring phosphorus-containing groups	Predicted protein
	GS01JB11	A7RL31	membrane	Predicted protein
	GS01JB12	A7RL31	membrane	Predicted protein
	GS01JC11	A7RL31	membrane	Predicted protein
	GS01KD12	A7SSX5	RNA processing, nucleus, nuclear mRNA splicing, via spliceosome, intracellular, binding	Predicted protein
	GS01LB06	A7SNP7	flavin adenine dinucleotide binding, oxidation-reduction process, oxidoreductase activity, oxidoreductase activity, acting on the CH-CH group of donors, metabolic process, acyl-CoA dehydrogenase activity	Predicted protein
	GS01LC11	Q90YW8	ribosome, structural constituent of ribosome, intracellular, ribonucleoprotein complex, translation	Ribosomal protein L3
	GS01LG03	B0W2W3	ATP biosynthetic process, proton transport, proton-transporting ATPase activity, rotational mechanism, hydrogen ion transporting ATP synthase activity, rotational mechanism, proton-transporting ATP synthase complex, catalytic core F(1), transport, ion tr	ATP synthase gamma chain
	GS01LG09			NA
	GS01MH09			NA
	GS01NC01			NA
	GS01NE03	A7RL31	membrane	Predicted protein
	GS01OC01			NA
	GS01PA05			NA
	GS01PB05			NA
	GS01PE04			NA
	GS01PG04			NA
	GS01QC10			NA
	GS01QD04			NA
	GS01RE01			NA
	GS01RE08			NA
	GS01SF05	A7RRU8	membrane, regulation of transcription, DNA-dependent, two-component signal transduction system (phosphorelay), integral to membrane, signal transducer activity, transport, transmembrane transport, potassium ion transport, voltage-gated potassium channel	Predicted protein
	GS01SG11	A7SF13	glycolysis, lyase activity, metabolic process, fructose-bisphosphate aldolase activity, catalytic activity	Fructose-bisphosphate aldolase
	GS01TB02			NA
	GS01TD02	P87344	motor activity, myosin complex, myosin filament	Myosin heavy chain
	GS01TE03	Q4RZW0	cytoplasm, integral to membrane, oxidoreductase activity, acting on the CH-CH group of donors, lipid metabolic process	Predicted protein
	GS01VF08			NA
	GS01WB02			NA
	GS01XB06	Q86YS0	ATP binding, nucleotide biosynthetic process, cytoplasm, adenylate kinase activity, nucleobase, nucleoside, nucleotide kinase activity, kinase activity, nucleobase, nucleoside, nucleotide and nucleic acid metabolic process, transferase activity	Predicted protein
	GS01XG10			NA
	GS01YA06	P10114		Ras-related protein Rap-2a;RbBP-30
	GS01YC01	Q8ITA9	ribosome, structural constituent of ribosome, intracellular, translation	Ribosomal protein S7
	GS01YE05	A7RL31	membrane	Predicted protein
	GS01YF05			NA
	GS01YG05			NA
	GS01ZF05	B5M6D9	ribosome, RNA binding, small ribosomal subunit, structural constituent of ribosome, intracellular, ribonucleoprotein complex, translation	40S ribosomal protein S15
	GS01ZH03			NA
	Day 1 mid CO2 versus Day 28 mid CO2 A. millepora corals
	Clone ID	GO Match	GO Description	Annotation
	A001-A11	B5FXQ1	ribosome, structural constituent of ribosome, intracellular, translation	Putative ribosomal protein S7 variant 1;Putative ribosomal protein S7 variant 2
	A001-F8			NA
	A003-H6	A7SL35	histidine catabolic process, dopamine beta-monooxygenase activity	Predicted protein
	A005-B6	A7ST26	membrane, integral to membrane	Predicted protein
	A005-F2			NA
	A007-B1			NA
	A007-F3			NA
	A009-C4	A7RTA2	phosphatase activity, MAP kinase tyrosine/serine/threonine phosphatase activity, protein dephosphorylation, dephosphorylation, protein tyrosine/serine/threonine phosphatase activity	Dual specificity phosphatase 7
	A009-G6	A7S978	membrane, symporter activity, integral to plasma membrane, integral to membrane, neurotransmitter, transport, neurotransmitter transport	Transporter
	A010-G9			NA
	A011-F11	Q4REY8	calcium ion binding	Predicted protein
	A013-D10			NA
	A015-B11			NA
	A015-B2	Q7YW75	peptidase activity, hydrolase activity, cysteine-type peptidase activity, proteolysis, cysteine-type endopeptidase activity	Cathepsin L-like cysteine proteinase A
	A015-E3			NA
	A016-A1	Q9UDY8		Mucosa-associated lymphoid tissue lymphoma translocation protein 1
	A017-E10			NA
	A030-C2			NA
	A031-A7	B7ZV06	protein transport	Bc2 protein;Uncharacterized protein
	A031-D1	A7SEP5	magnesium ion binding, ATP binding, cytoplasm, nucleotide binding, methionine adenosyltransferase activity, one-carbon metabolic process, metal ion binding, transferase activity	S-adenosylmethionine synthase
	A036-E10			NA
	A037-F10	Q5VYQ9	oxidation-reduction process, glycine decarboxylation via glycine cleavage system, glycine metabolic process, pyridoxal phosphate binding, catalytic activity, glycine dehydrogenase (decarboxylating) activity	Glycine dehydrogenase
	A037-G1	Q6NYM4	flavin adenine dinucleotide binding, oxidation-reduction process, oxidoreductase activity, oxidoreductase activity, acting on the CH-CH group of donors, metabolic process, acyl-CoA dehydrogenase activity	Acyl-Coenzyme A dehydrogenase, C-4 to C-12 straight chain
	A042-H12	A7S6S9	metabolic process, catalytic activity	Predicted protein
	A046-F10			NA
	A047-H8	Q9DDJ5	iron ion binding, oxidation-reduction process, oxidoreductase activity, electron carrier activity, heme binding, metal ion binding, intein-mediated protein splicing, monooxygenase activity	Cytochrome P450 steroid 17-alpha-hydroxylase/17,20 lyase
	B001-G1			NA
	B011-E2			NA
	B011-H7	A7S6K3	endodeoxyribonuclease activity, producing 5'-phosphomonoesters	Predicted protein
	B015-C5			NA
	B016-B3			NA
	B016-D6			NA
	B016-H8	Q7QDS4	calcium ion binding	Predicted protein
	B019-A12			NA
	B019-A9			NA
	B019-B8	A7RIQ3	endodeoxyribonuclease activity, producing 5'-phosphomonoesters	Predicted protein
	B020-E3	D2GY89	protein binding	Putative uncharacterized protein
	B022-A9			NA
	B024-H12			NA
	B024-H6			NA
	B025-D9			NA
	B029-F3			NA
	B035-D8	A7SWA6	ATP binding	Hypothetical protein LOC502479
	B036-E6	A7SBN4	protein binding, zinc ion binding, signal transduction, metal ion binding, regulation of apoptosis	Predicted protein
	B036-F1	Q568L4	hydrolase activity, zinc ion binding, catalytic activity, hydrolase activity, acting on carbon-nitrogen (but not peptide) bonds	DCMP deaminase
	B037-B1			NA
	B039-E5	C3XXG5	methyltransferase activity, cytoplasm, protein methyltransferase activity, protein methylation	Putative uncharacterized protein
	B041-F8			NA
	B042-E7	Q90Z70	retinal ganglion cell axon guidance, brain development, protein binding, axon guidance, axonal fasciculation, metanephros development, identical protein binding, negative regulation of synaptogenesis, positive regulation of axonogenesis, cell surface, ho	Robo2;Roundabout2
	C002-E1	Q28XN1	protein folding, calcium ion binding	GA22070-PA
	C005-A9	Q6IRC9	nucleotide binding, nucleic acid binding	MGC78776 protein
	C015-A12	Q7QBH8	oxidation-reduction process, proton transport, NAD(P)+ transhydrogenase activity, oxidoreductase activity, NAD(P)+ transhydrogenase (AB-specific) activity, metabolic process, catalytic activity, binding	Predicted protein
	C017-D3	Q4RUA5	membrane, mitochondrion, protein transport, protein import into mitochondrial inner membrane, mitochondrial intermembrane space protein transporter complex, transport, transmembrane transport, metal ion binding, protein targeting to mitochondrion, mitoch	Predicted protein
	C019-A2			NA
	C019-D4			NA
	C019-F12			NA
	C019-F9			NA
	D003-D5			NA
	D003-E9			NA
	D003-F7			NA
	D004-D3			NA
	D005-G4	O95167	mitochondrion, mitochondrial inner membrane, mitochondrial respiratory chain complex I, membrane, integral to membrane, respiratory chain, NADH dehydrogenase (ubiquinone) activity, mitochondrial electron transport, NADH to ubiquinone, transport, electron transport chain, respiratory electron transport chain	NADH dehydrogenase [ubiquinone] 1 alpha subcomplex subunit 3;Complex I-B9
	D008-F6			NA
	D008-G10			NA
	D008-H11			NA
	D012-D3			NA
	D019-A5	B7P4H5	ATP binding, protein kinase activity, nucleotide binding, kinase activity, protein phosphorylation, protein kinase C activity, protein serine/threonine kinase activity, transferase activity	Hypothetical protein
	D019-D3			NA
	D019-G5	Q6DIG5	DNA binding, regulation of transcription, DNA-dependent, sequence-specific DNA binding, sequence-specific DNA binding transcription factor activity, nucleus, multicellular organismal development,,	Paired box 3
	D020-B3			NA
	D021-E12			NA
	D022-C11	Q6GR34	membrane, oxidation-reduction process, oxidoreductase activity	MGC81162 protein
	D022-H10	Q3UQ28	extracellular matrix, extracellular space, extracellular region, proteinaceous extracellular matrix, metal ion binding, heme binding, oxidoreductase activity, peroxidase activity, oxidation-reduction process, hydrogen peroxide catabolic process, extracellular matrix organization, response to oxidative stress	Peroxidasin homolog
	D022-H10	C3YBD1	oxidation-reduction process, scavenger receptor activity, heme binding, polysaccharide binding, binding, response to oxidative stress, peroxidase activity, immune response	Putative uncharacterized protein
	D024-H2			NA
	D027-C2			NA
	D029-H1	A8HUA7	nucleotide binding, flagellum	Flagellar associated protein
	D038-B4	Q6DIG5	DNA binding, regulation of transcription, DNA-dependent, transcription regulator activity, sequence-specific DNA binding, sequence-specific DNA binding transcription factor activity, nucleus, multicellular organismal development,,	Paired box gene 3 (Waardenburg syndrome 1)
	D039-C4	A7RGX5	phospholipase inhibitor activity, extracellular region	Predicted protein
	D043-A8	Q27W10	growth factor activity, growth	TGF-beta ligand
	D045-A4			NA
	D045-C5			NA
	D046-C6	O14815	intracellular, proteolysis, digestion, cysteine-type endopeptidase activity, calcium-dependent cysteine-type endopeptidase activity, calcium ion binding, peptidase activity, hydrolase activity, cysteine-type peptidase activity	Calpain-9
	D047-E6	A7SX86	zinc ion binding, intracellular	Predicted protein
	D051-B11	Q66I16	electron-transferring-flavoprotein dehydrogenase activity, oxidation-reduction process	Uncharacterized protein;Zgc:92093
	D051-F7	Q8JHI7	ATP binding, cytoplasm, cellular protein metabolic process, protein binding, nucleotide binding, protein folding, unfolded protein binding	Chaperonin-containing TCP-1 complex gamma chain
	D052-H4			NA
	G029-D11			NA
	G029-G02			NA
	G030-D02			NA
	GS01CC03			NA
	GS01DE02			NA
	GS01FA06			NA
	GS01GB06			NA
	GS01IF02	A7SEP5	magnesium ion binding, ATP binding, cytoplasm, nucleotide binding, methionine adenosyltransferase activity, one-carbon metabolic process, metal ion binding, transferase activity	S-adenosylmethionine synthase
	GS01IG02
	GS01JA03			NA
	GS01KD12	A7SSX5	RNA processing, nucleus, nuclear mRNA splicing, via spliceosome, intracellular, binding	Predicted protein
	GS01NC06	A7SSX5	RNA processing, nucleus, nuclear mRNA splicing, via spliceosome, intracellular, binding	Predicted protein
	GS01NE07			NA
	GS01OA04			NA
	GS01QC07			NA
	GS01RH04			NA
	GS01SD04	A7SBS2	nucleotide binding, nucleic acid binding	Predicted protein
	GS01UF10			NA
	GS01VC04			NA
	GS01WB12			NA
	GS01WD08	Q8T767	RNA splicing	Hypothetical protein
	GS01WF06	Q8T767	RNA splicing	Putative uncharacterized protein
	X001-C10			NA
	X001-E4			NA
	Day 1 control versus Day 28 control A. millepora corals
	Clone ID	GO Match	GO Description	Annotation
	A003-C8			NA
	A003-D1	Q4SUD1	iron ion binding, electron carrier activity, heme binding	Predicted protein
	A004-C9			NA
	A005-C11			NA
	A005-E12	Q5DFR4	membrane, integral to membrane, transport, transmembrane transport, binding, mitochondrial inner membrane, transporter activity	SJCHGC02792 protein
	A009-H1			NA
	A014-E1	A7RFW8	ATP binding, DNA replication, oxidation-reduction process, ribonucleoside-diphosphate reductase activity, protein binding, oxidoreductase activity, ribonucleoside-diphosphate reductase complex	Ribonucleoside-diphosphate reductase
	A015-B2	Q7YW75	peptidase activity, hydrolase activity, cysteine-type peptidase activity, proteolysis, cysteine-type endopeptidase activity	Cathepsin L-like cysteine proteinase A
	A017-E10			NA
	A018-E3			NA
	A022-A11			NA
	A031-F3	Q5DFR4	membrane, integral to membrane, transport, transmembrane transport, binding, mitochondrial inner membrane, transporter activity	SJCHGC02792 protein
	A032-F10			NA
	A032-F3	C5ANC4	oxidoreductase activity, metabolic process, catalytic activity, binding	D-amino acid oxidase Aao_1
	A034-B2		iron ion binding, mitochondrion, electron carrier activity, transport, heme binding, metal ion binding, electron transport chain, respiratory chain	Cytochrome c-like protein
	A034-D1			NA
	A034-F1			NA
	A035-H6			NA
	A039-D5			NA
	A039-G7			NA
	A040-F2	Q1HPQ0	cytoplasm, cytoskeleton, actin binding	Tropomyosin-2
	A044-E4	D1LXA1	nucleotide binding, intracellular, GTPase activity, GTP binding	Nucleostemin-like protein
	A044-F12	Q5DFR4	membrane, integral to membrane, transport, transmembrane transport, binding, mitochondrial inner membrane, transporter activity	SJCHGC02792 protein
	A044-H12			NA
	A046-A11	A4FVM5	ATP metabolic process, ATP binding, plasma membrane ATP synthesis coupled proton transport, ATP biosynthetic process, nucleotide binding, nucleoside-triphosphatase activity, proton transport, proton-transporting ATPase activity, rotational mechanism	ATP synthase subunit beta
	A046-G5	Q6S3M2	ATP binding, glutamate-ammonia ligase activity, glutamine biosynthetic process, ligase activity, nitrogen compound metabolic process, nucleotide binding, catalytic activity	Glutamine synthetase
	A046-H3			NA
	A048-C11	A7STV3	protein binding, zinc ion binding, metal ion binding	Predicted protein
	A050-E8			NA
	B001-H2	Q56P24	iron ion binding, mitochondrion, electron carrier activity, transport, heme binding, metal ion binding, electron transport chain, respiratory chain	Cytochrome c-like protein
	B013-E5	A7SV89	serine-type endopeptidase activity, proteolysis	Predicted protein
	B013-H9			NA
	B017-G2		membrane, integral to membrane, transport, transmembrane transport, binding, mitochondrial inner membrane, transporter activity	SJCHGC02792 protein
	B020-B9	Q8WSS4	magnesium ion binding, ATP binding, mitosis, protein kinase activity, nucleotide binding, nucleus, non-membrane spanning protein tyrosine kinase activity, protein phosphorylation, protein serine/threonine kinase activity	Wee1
	B020-E3	D2GY89	protein binding	Putative uncharacterized protein
	B021-F9	A7RST7	oxidoreductase activity, acting on NADH or NADPH, oxidation-reduction process, 4 iron, 4 sulfur cluster binding, NADH dehydrogenase (ubiquinone) activity, NAD binding, FMN binding	Ubiquinone oxidoreductase
	B025-C8		iron ion binding, mitochondrion, electron carrier activity, transport, heme binding, metal ion binding, electron transport chain, respiratory chain	Cytochrome c-like protein
	B030-D10			NA
	B032-G4	Q6IV88	ribosome, structural constituent of ribosome, intracellular, ribonucleoprotein complex, translation	Ribosomal protein S14
	B033-F1	Q5EA53	DNA binding, nucleus,, catalytic activity, RNA polymerase II transcription factor activity, transcription activator activity, transcription initiation from RNA polymerase II promoter	General transcription factor IIF, polypeptide 1, 74kDa
	B039-A5	Q6NYM4	flavin adenine dinucleotide binding, oxidation-reduction process, oxidoreductase activity, oxidoreductase activity, acting on the CH-CH group of donors, metabolic process, acyl-CoA dehydrogenase activity	Acyl-Coenzyme A dehydrogenase, C-4 to C-12 straight chain
	B039-H6	Q4R4P4	endoplasmic reticulum, iron ion binding, oxidation-reduction process, fatty acid biosynthetic process, oxidoreductase activity, heme binding, sphingolipid metabolic process	similar to human fatty acid 2-hydroxylase (FA2H)
	B042-A10			NA
	B042-C3	B1Q2K1	regulation of transcription, DNA-dependent, protein binding, zinc ion binding, sequence-specific DNA binding transcription factor activity, nucleus	Predicted protein
	B042-D1	A7SAI4	catalytic activity	Predicted protein
	B044-F2			NA
	C002-D6	Q802G9	cell redox homeostasis, selenium binding	Selenoprotein W, 1;Selenoprotein W1
	C004-E1			NA
	C004-F7	Q9XYA4	transferase activity, transferring nitrogenous groups, biosynthetic process, pyridoxal phosphate binding, metabolic process, catalytic activity, tetrapyrrole biosynthetic process, 5-aminolevulinate synthase activity, transferase activity	5-aminolevulinate synthase
	C004-H8	Q802G9	cell redox homeostasis, selenium binding	Selenoprotein W, 1;Selenoprotein W1
	C005-B6			NA
	C007-H7	Q2VU38	ATP binding, protein kinase activity, protein phosphorylation, protein serine/threonine kinase activity	IKK-like protein
	C008-G1	Q54I90	oxidoreductase activity, acting on NADH or NADPH, oxidation-reduction process, 4 iron, 4 sulfur cluster binding, NADH dehydrogenase (ubiquinone) activity, NAD binding, FMN binding	Ubiquinone oxidoreductase
	C011-A3	C3ZWH0	protein binding, zinc ion binding, metal ion binding	Putative uncharacterized protein
	C014-F9	Q5I003	oxidoreductase activity, acting on NADH or NADPH, oxidation-reduction process, 4 iron, 4 sulfur cluster binding, NADH dehydrogenase (ubiquinone) activity, oxidoreductase activity, iron-sulfur cluster binding, metal ion binding, quinone binding	LOC496303 protein
	C019-H6			NA
	D003-B10			NA
	D003-C6	Q4GXQ8	ribosome, RNA binding, small ribosomal subunit, structural constituent of ribosome, intracellular, ribonucleoprotein complex, translation	Ribosomal protein S15e
	D003-D11			NA
	D005-B4			NA
	D006-A12			NA
	D006-C12	Q4RGI9	Golgi membrane	Predicted protein
	D012-B2			NA
	D013-E4			NA
	D014-G6	Q6PCK8	chitin metabolic process, chitin binding, extracellular region	MGC68835 protein
	D015-G4			NA
	D016-A12	Q642A5	intracellular, nucleus, DNA-binding, DNA-directed DNA polymerase activity, transferase activity, nucleotidyltransferase activity, sequence-specific DNA binding	DNA polymerase epsilon subunit 3
	D016-H2			NA
	D017-D8			NA
	D017-F8			NA
	D018-B12			NA
	D019-C8			NA
	D020-B3			NA
	D021-F7	A7SM22	cellular iron ion homeostasis, oxidation-reduction process, iron ion transport, oxidoreductase activity, transition metal ion binding, ferric iron binding, binding, metal ion binding	Ferritin
	D022-A9			NA
	D022-F3			NA
	D024-A8			NA
	D024-F1	Q3TQF0	SCF ubiquitin ligase complex, cyclin binding, response to DNA damage stimulus, cell cycle, cyclin catabolic process, SCF-dependent proteasomal ubiquitin-dependent protein catabolic process, mitotic cell cycle G1/S transition DNA damage checkpoint	F-box only protein 31
	D025-B3	Q28CS4	methyltransferase activity, oxidation-reduction process, biosynthetic process, cofactor binding, oxidoreductase activity, metabolic process, catalytic activity, hydroxymethyl-, formyl- and related transferase activity, acyl carrier activity	Aldehyde dehydrogenase 1
	D026-E3	Q4SUD1	iron ion binding, electron carrier activity, heme binding	Predicted protein
	D030-C2			NA
	D031-G5	Q6ZZY0	cytoplasm, nucleus, nucleotide binding, DNA photolyase activity, receptor activity, photoreceptor activity, DNA repair, transcription, DNA-dependent, regulation fo transcription, DNA-dependent, protein-chromophore linkage, rhythmic process, response to stimulus	Cryptochrome-1
	D035-A3			NA
	D035-B6			NA
	D036-B7	B9ZSJ2	heat shock protein binding	RESA-like protein with DnaJ domain, putative
	D038-D8	Q6PCK8	chitin metabolic process, chitin binding, extracellular region	MGC68835 protein
	D042-H9			NA
	D045-E5	Q7M451	oxidation-reduction process, oxidoreductase activity, metabolic process, phosphogluconate dehydrogenase (decarboxylating) activity, catalytic activity, binding, NADP binding, pentose-phosphate shunt, coenzyme binding	Phosphogluconate dehydrogenase
	D045-G5	Q1HQX6	binding	Molecular co-chaperone STI1
	D046-A1			NA
	D046-E1			NA
	D047-C10	A7SYK1	tricarboxylic acid cycle, lyase activity, catalytic activity, fumarate hydratase activity, tricarboxylic acid cycle enzyme complex, fumarate metabolic process	Predicted protein
	D047-E6	A7SX86	zinc ion binding, intracellular	Predicted protein
	D049-A5			NA
	D051-H3			NA
	G028-E04			NA
	G029-E05			NA
	G030-B07			NA
	GS01BB10			NA
	GS01IA12	A7RMB4	calcium ion binding	Predicted protein
	GS01JA09			NA
	GS01JB09	A7RUV7	protein folding, calcium ion binding	Predicted protein
	GS01JD08	A7RIT1	DNA binding, ATP binding, DNA replication, nucleotide binding, nucleoside-triphosphatase activity, nucleus, DNA-dependent DNA replication initiation	MCM5 minichromosome maintenance deficient 5
	GS01KA11	Q4VBW7	DNA binding, regulation of transcription, DNA-dependent, transcription regulator activity, sequence-specific DNA binding, sequence-specific DNA binding transcription factor activity, nucleus,	Pancreatic lipase-related protein 2
	GS01LB12			NA
	GS01OB02	Q66L23	ribosome, structural constituent of ribosome, intracellular, translation	MGC85232 protein
	GS01PF03	Q8ITA6	ribosome, RNA binding, small ribosomal subunit, structural constituent of ribosome, intracellular, ribonucleoprotein complex, translation	Ribosomal protein S15
	GS01RD06			NA
	GS01RE08			NA
	GS01UA10			NA
	GS01VH05	Q6IWN5	extracellular region, cell-matrix adhesion, calcium ion binding	Ependymin related protein-1
	GS01YA03			NA
	GS01YC02	A7RKC5	integral to membrane, G-protein coupled receptor protein signaling pathway	Predicted protein
	GS01YF03			NA
	GS01ZA03			NA
	GS01ZF05	B5M6D9	ribosome, RNA binding, small ribosomal subunit, structural constituent of ribosome, intracellular, ribonucleoprotein complex, translation	40S ribosomal protein S15
